# Supplementary material for: Absolute configuration of micromelin
Source: Acta Crystallogr Sect E Struct Rep Online. 2011 Jun 18;67(Pt 7):o1706–7. doi: 10.1107/S1600536811022720 (PMC3151812; doi:10.1107/S1600536811022720)
Supplement: Supplementary file 1 [file e-67-o1706-sup1.cif]

##############################################################################
#                                                                            #
# This CIF contains the data in a paper accepted for publication in          #
# Acta Crystallographica Section E. It conforms to the requirements of       #
# Notes for Authors for Acta Crystallographica Section E, and has been       #
# peer reviewed under the auspices of the IUCr Commission on Journals.       #
#                                                                            #
# Full details of the Crystallographic Information File format               #
# are given in the paper "The Crystallographic Information File (CIF):       #
# a New Standard Archive File for Crystallography" by S. R. Hall, F. H.      #
# Allen and I. D. Brown [Acta Cryst. (1991), A47, 655-685].                  #
#                                                                            #
# The current version of the core CIF dictionary is obtainable from          #
# ftp://ftp.iucr.org/pub/cif_core.dic.                                       #
#                                                                            #
# Software is freely available for graphical display of the structure(s)     #
# in this CIF. For information consult the CIF software page                 #
# http://www.iucr.org/resources/cif/software.                                #
#                                                                            #
# This file may be used for bona fide research purposes within the           #
# scientific community so long as proper attribution is given to the journal # 
# article from which it was obtained.                                        #
#                                                                            #
##############################################################################
data_global
_audit_creation_method     'form.cif (version 2.0)'
_journal_data_validation_number     ?
_journal_date_recd_electronic     2011-06-04
_journal_date_accepted     2011-06-12
_journal_name_full     'Acta Crystallographica, Section E'
_journal_year     2011
_journal_volume     67
_journal_issue      7
_journal_page_first     o1706
_journal_page_last     o1707
_journal_paper_category     QO
_journal_coeditor_code     HB5904
_publ_contact_author_name     'Prof. Fun Hoong-Kun'
_publ_contact_author_address
;
      X-ray Crystallography Unit
      School of Physics
      Universiti Sains Malaysia
      11800 USM, Penang
      MALAYSIA
;
_publ_contact_author_email     'hkfun@usm.my'
_publ_contact_author_fax     '6 04 6579150'
_publ_contact_author_phone     '6 04 6533652'
_publ_section_title
;
Absolute configuration of micromelin
;
loop_
    _publ_author_name
    _publ_author_footnote
    _publ_author_address
    'Hoong-Kun Fun'
;
      Thomson Reuters ResearcherID: A-3561-2009.
;
;     X-ray Crystallography Unit
      School of Physics
      Universiti Sains Malaysia
      11800 USM, Penang
      Malaysia
;
    'Ittipon Siridechakorn' ?
;     Natural Products Research Laboratory
      School of Science
      Mae Fah Luang University
      Tasud, Muang Chiang Rai 57100
      Thailand
;
    'Surat Laphookhieo' ?
;     Natural Products Research Laboratory
      School of Science
      Mae Fah Luang University
      Tasud, Muang Chiang Rai 57100
      Thailand
;
    'Suchada Chantrapromma'
;
      Additional correspondence author, e-mail: suchada.c@psu.ac.th.
      Thomson Reuters ResearcherID: A-5085-2009.
;
;     Crystal Materials Research Unit
      Department of Chemistry
      Faculty of Science
      Prince of Songkla University
      Hat-Yai, Songkhla 90112
      Thailand
;
data_I
_audit_creation_method     SHELXL-97
_chemical_name_systematic
;
7-Methoxy-6-[(1<i>R</i>,2<i>R</i>,5<i>R</i>)-5-methyl-4-oxo-3,6-
dioxabicyclo[3.1.0]hexan-2-yl]-2<i>H</i>-chromen-2-one
;
_chemical_name_common
;
Micromelin
;
_chemical_formula_moiety     'C15 H12 O6'
_chemical_formula_sum     'C15 H12 O6'
_chemical_formula_iupac     'C15 H12 O6'
_chemical_formula_weight     288.25
_chemical_melting_point     ?
_chemical_melting_point_gt     491.0
_chemical_melting_point_lt     '492.2 (decompose)'
_symmetry_cell_setting     monoclinic
_symmetry_space_group_name_H-M     'P 21'
_symmetry_space_group_name_Hall     'P 2yb'
loop_
    _symmetry_equiv_pos_as_xyz
    'x, y, z'
    '-x, y+1/2, -z'
_cell_length_a     6.7514(2)
_cell_length_b     23.7537(8)
_cell_length_c     8.0730(3)
_cell_angle_alpha     90.00
_cell_angle_beta     90.0000(10)
_cell_angle_gamma     90.00
_cell_volume     1294.67(8)
_cell_formula_units_Z     4
_cell_measurement_reflns_used     4392
_cell_measurement_theta_min     1.86
_cell_measurement_theta_max     67.48
_cell_measurement_temperature     100
_exptl_crystal_description     Needle
_exptl_crystal_colour     Colorless
_exptl_crystal_size_max     0.56
_exptl_crystal_size_mid     0.22
_exptl_crystal_size_min     0.19
_exptl_crystal_density_diffrn     1.479
_exptl_crystal_density_meas     ?
_exptl_crystal_density_method     'not measured'
_exptl_crystal_F_000     600
_exptl_absorpt_coefficient_mu     0.983
_exptl_absorpt_correction_type     multi-scan
_exptl_absorpt_process_details     '(SADABS; Bruker, 2009)'
_exptl_absorpt_correction_T_min     0.609
_exptl_absorpt_correction_T_max     0.838
_exptl_special_details
;
The crystal was placed in the cold stream of an Oxford Cryosystems Cobra
open-flow nitrogen cryostat (Cosier & Glazer, 1986) operating at 100.0(1) K.
;
_diffrn_ambient_temperature     100
_diffrn_radiation_type     'CuK\a'
_diffrn_radiation_wavelength     1.54178
_diffrn_radiation_source     'sealed tube'
_diffrn_radiation_monochromator     'graphite'
_diffrn_measurement_device_type     'Bruker APEX DUO CCD'
_diffrn_measurement_method     '\f and \w'
_diffrn_detector_area_resol_mean     ?
_diffrn_reflns_number     21511
_diffrn_reflns_av_R_equivalents     0.0278
_diffrn_reflns_av_sigmaI/netI     0.0238
_diffrn_reflns_theta_min     1.86
_diffrn_reflns_theta_max     67.48
_diffrn_reflns_theta_full     67.48
_diffrn_measured_fraction_theta_max     0.961
_diffrn_measured_fraction_theta_full     0.961
_diffrn_reflns_limit_h_min     -8
_diffrn_reflns_limit_h_max     8
_diffrn_reflns_limit_k_min     -28
_diffrn_reflns_limit_k_max     28
_diffrn_reflns_limit_l_min     -7
_diffrn_reflns_limit_l_max     9
_diffrn_standards_number     0
_diffrn_standards_interval_count     ?
_diffrn_standards_interval_time     ?
_diffrn_standards_decay_%     ?
_refine_special_details
;
 Refinement of F^2^ against ALL reflections.  The weighted R-factor wR and
 goodness of fit S are based on F^2^, conventional R-factors R are based
 on F, with F set to zero for negative F^2^. The threshold expression of
 F^2^ > 2sigma(F^2^) is used only for calculating R-factors(gt) etc. and is
 not relevant to the choice of reflections for refinement.  R-factors based
 on F^2^ are statistically about twice as large as those based on F, and R-
 factors based on ALL data will be even larger.
;
_reflns_number_total     4392
_reflns_number_gt     4392
_reflns_threshold_expression     I>2\s(I)
_refine_ls_structure_factor_coef     Fsqd
_refine_ls_matrix_type     full
_refine_ls_R_factor_all     0.0220
_refine_ls_R_factor_gt     0.0220
_refine_ls_wR_factor_gt     0.0591
_refine_ls_wR_factor_ref     0.0591
_refine_ls_goodness_of_fit_ref     1.061
_refine_ls_restrained_S_all     1.061
_refine_ls_number_reflns     4392
_refine_ls_number_parameters     384
_refine_ls_number_restraints     1
_refine_ls_hydrogen_treatment     constr
_refine_ls_weighting_scheme     calc
_atom_sites_solution_hydrogens     geom
_atom_sites_solution_primary     direct
_atom_sites_solution_secondary     difmap
_refine_ls_shift/su_max     0.001
_refine_ls_shift/su_mean     0.001
_refine_diff_density_max     0.130
_refine_diff_density_min     -0.128
_refine_ls_extinction_method     none
_refine_ls_extinction_coef     ?
_refine_ls_abs_structure_details     'Flack (1983), 2632 Friedel pairs'
_refine_ls_abs_structure_Flack     0.06(10)
loop_
    _atom_type_symbol
    _atom_type_description
    _atom_type_scat_dispersion_real
    _atom_type_scat_dispersion_imag
    _atom_type_scat_source
    'C' 'C' 0.0181 0.0091
                         'International Tables Vol C Tables 4.2.6.8 and 6.1.1.4'
    'H' 'H' 0.0000 0.0000
                         'International Tables Vol C Tables 4.2.6.8 and 6.1.1.4'
    'O' 'O' 0.0492 0.0322
                         'International Tables Vol C Tables 4.2.6.8 and 6.1.1.4'
_computing_data_collection     'APEX2 (Bruker, 2009)'
_computing_cell_refinement     'SAINT (Bruker, 2009)'
_computing_data_reduction     'SAINT (Bruker, 2009)'
_computing_structure_solution     'SHELXTL (Sheldrick, 2008)'
_computing_structure_refinement     'SHELXTL (Sheldrick, 2008)'
_computing_molecular_graphics     'SHELXTL (Sheldrick, 2008)'
_computing_publication_material
;
SHELXTL (Sheldrick, 2008) and PLATON (Spek, 2009)
;
loop_
    _atom_site_type_symbol
    _atom_site_label
    _atom_site_fract_x
    _atom_site_fract_y
    _atom_site_fract_z
    _atom_site_U_iso_or_equiv
    _atom_site_adp_type
    _atom_site_calc_flag
    _atom_site_refinement_flags
    _atom_site_occupancy
    _atom_site_symmetry_multiplicity
    _atom_site_disorder_assembly
    _atom_site_disorder_group
    O O1A 0.5534(2) 0.77310(5) 0.20837(17) 0.0204(3) Uani d . 1 1 . .
    O O2A 0.5534(2) 0.70240(6) 0.03012(18) 0.0264(3) Uani d . 1 1 . .
    O O3A 0.74087(18) 0.88672(5) 0.89684(16) 0.0216(3) Uani d . 1 1 . .
    O O4A 0.8825(2) 0.97077(5) 0.92773(18) 0.0269(3) Uani d . 1 1 . .
    O O5A 0.4227(2) 0.93361(5) 1.05332(16) 0.0241(3) Uani d . 1 1 . .
    O O6A 0.5758(2) 0.93052(5) 0.57220(16) 0.0241(3) Uani d . 1 1 . .
    C C1A 0.5487(3) 0.71597(7) 0.1741(2) 0.0202(4) Uani d . 1 1 . .
    C C2A 0.5373(2) 0.67836(8) 0.3155(3) 0.0214(4) Uani d . 1 1 . .
    H H2A 0.5333 0.6397 0.2974 0.026 Uiso calc R 1 1 . .
    C C3A 0.5323(3) 0.69786(8) 0.4722(2) 0.0201(4) Uani d . 1 1 . .
    H H3A 0.5235 0.6727 0.5602 0.024 Uiso calc R 1 1 . .
    C C4A 0.5405(3) 0.75717(7) 0.5038(2) 0.0181(4) Uani d . 1 1 . .
    C C5A 0.5383(3) 0.78164(8) 0.6622(3) 0.0181(4) Uani d . 1 1 . .
    H H5A 0.5292 0.7584 0.7546 0.022 Uiso calc R 1 1 . .
    C C6A 0.5493(3) 0.83936(7) 0.6845(2) 0.0195(4) Uani d . 1 1 . .
    C C7A 0.5631(3) 0.87404(7) 0.5419(2) 0.0189(4) Uani d . 1 1 . .
    C C8A 0.5625(3) 0.85146(8) 0.3842(3) 0.0195(4) Uani d . 1 1 . .
    H H8A 0.5690 0.8746 0.2914 0.023 Uiso calc R 1 1 . .
    C C9A 0.5519(3) 0.79334(8) 0.3677(2) 0.0182(4) Uani d . 1 1 . .
    C C10A 0.4044(3) 0.91242(8) 0.8848(2) 0.0211(4) Uani d . 1 1 . .
    H H10A 0.2787 0.9151 0.8246 0.025 Uiso calc R 1 1 . .
    C C11A 0.5444(3) 0.86343(7) 0.8562(2) 0.0215(4) Uani d . 1 1 . .
    H H11A 0.5128 0.8333 0.9349 0.026 Uiso calc R 1 1 . .
    C C12A 0.7343(3) 0.94293(7) 0.9141(2) 0.0212(3) Uani d . 1 1 . .
    C C13A 0.5240(3) 0.96269(8) 0.9180(2) 0.0225(4) Uani d . 1 1 . .
    C C14A 0.4710(3) 1.02263(7) 0.8862(2) 0.0281(4) Uani d . 1 1 . .
    H H14A 0.3296 1.0268 0.8891 0.042 Uiso calc R 1 1 . .
    H H14B 0.5195 1.0337 0.7793 0.042 Uiso calc R 1 1 . .
    H H14C 0.5297 1.0460 0.9698 0.042 Uiso calc R 1 1 . .
    C C15A 0.5814(3) 0.96784(8) 0.4322(2) 0.0272(4) Uani d . 1 1 . .
    H H15A 0.5919 1.0060 0.4703 0.041 Uiso calc R 1 1 . .
    H H15B 0.4623 0.9635 0.3686 0.041 Uiso calc R 1 1 . .
    H H15C 0.6938 0.9589 0.3643 0.041 Uiso calc R 1 1 . .
    O O1B 0.05200(18) 0.79463(5) 0.46409(16) 0.0183(3) Uani d . 1 1 . .
    O O2B 0.0717(2) 0.86476(5) 0.64252(16) 0.0242(3) Uani d . 1 1 . .
    O O3B 0.23060(19) 0.67681(5) -0.22314(17) 0.0233(3) Uani d . 1 1 . .
    O O4B 0.34079(19) 0.58955(6) -0.2685(2) 0.0318(3) Uani d . 1 1 . .
    O O5B -0.09923(19) 0.64242(5) -0.38897(15) 0.0236(3) Uani d . 1 1 . .
    O O6B 0.04861(19) 0.63788(5) 0.09768(17) 0.0225(3) Uani d . 1 1 . .
    C C1B 0.0630(3) 0.85163(7) 0.4988(2) 0.0203(4) Uani d . 1 1 . .
    C C2B 0.0651(3) 0.88964(7) 0.3574(2) 0.0199(4) Uani d . 1 1 . .
    H H2B 0.0720 0.9282 0.3761 0.024 Uiso calc R 1 1 . .
    C C3B 0.0575(3) 0.87071(7) 0.2008(2) 0.0197(4) Uani d . 1 1 . .
    H H3B 0.0557 0.8961 0.1131 0.024 Uiso calc R 1 1 . .
    C C4B 0.0519(3) 0.81105(8) 0.1684(2) 0.0178(4) Uani d . 1 1 . .
    C C5B 0.0489(3) 0.78703(8) 0.0093(2) 0.0199(4) Uani d . 1 1 . .
    H H5B 0.0482 0.8104 -0.0831 0.024 Uiso calc R 1 1 . .
    C C6B 0.0471(3) 0.72951(8) -0.0123(2) 0.0194(4) Uani d . 1 1 . .
    C C7B 0.0466(3) 0.69415(7) 0.1295(2) 0.0192(4) Uani d . 1 1 . .
    C C8B 0.0462(3) 0.71642(7) 0.2875(3) 0.0175(3) Uani d . 1 1 . .
    H H8B 0.0440 0.6931 0.3801 0.021 Uiso calc R 1 1 . .
    C C9B 0.0491(3) 0.77488(7) 0.3041(2) 0.0179(4) Uani d . 1 1 . .
    C C10B -0.1127(3) 0.66169(7) -0.2188(3) 0.0215(4) Uani d . 1 1 . .
    H H10B -0.2398 0.6622 -0.1602 0.026 Uiso calc R 1 1 . .
    C C11B 0.0431(3) 0.70558(9) -0.1849(2) 0.0228(4) Uani d . 1 1 . .
    H H11B 0.0254 0.7366 -0.2636 0.027 Uiso calc R 1 1 . .
    C C12B 0.2048(3) 0.62152(8) -0.2490(2) 0.0226(4) Uani d . 1 1 . .
    C C13B -0.0122(3) 0.60858(8) -0.2562(2) 0.0207(4) Uani d . 1 1 . .
    C C14B -0.0890(3) 0.55004(8) -0.2368(3) 0.0278(4) Uani d . 1 1 . .
    H H14D -0.2311 0.5507 -0.2342 0.042 Uiso calc R 1 1 . .
    H H14E -0.0399 0.5343 -0.1353 0.042 Uiso calc R 1 1 . .
    H H14F -0.0453 0.5275 -0.3284 0.042 Uiso calc R 1 1 . .
    C C15B 0.0417(3) 0.60079(7) 0.2381(2) 0.0223(4) Uani d . 1 1 . .
    H H15D 0.0417 0.5624 0.2007 0.033 Uiso calc R 1 1 . .
    H H15E -0.0765 0.6079 0.3007 0.033 Uiso calc R 1 1 . .
    H H15F 0.1555 0.6072 0.3069 0.033 Uiso calc R 1 1 . .
loop_
    _atom_site_aniso_label
    _atom_site_aniso_U_11
    _atom_site_aniso_U_22
    _atom_site_aniso_U_33
    _atom_site_aniso_U_12
    _atom_site_aniso_U_13
    _atom_site_aniso_U_23
    O1A 0.0222(6) 0.0233(7) 0.0158(7) 0.0021(5) -0.0004(5) -0.0002(5)
    O2A 0.0267(7) 0.0324(7) 0.0201(8) 0.0025(6) -0.0010(6) -0.0059(6)
    O3A 0.0261(6) 0.0169(5) 0.0217(7) -0.0002(5) -0.0085(6) -0.0002(5)
    O4A 0.0280(7) 0.0249(6) 0.0278(8) -0.0054(5) -0.0071(6) -0.0003(5)
    O5A 0.0309(7) 0.0241(6) 0.0171(6) -0.0045(5) 0.0002(5) -0.0034(5)
    O6A 0.0348(7) 0.0188(6) 0.0188(7) -0.0023(5) -0.0023(6) 0.0039(5)
    C1A 0.0148(8) 0.0238(9) 0.0219(11) 0.0021(7) -0.0029(7) -0.0024(7)
    C2A 0.0169(8) 0.0224(8) 0.0248(10) -0.0003(7) -0.0031(7) -0.0036(7)
    C3A 0.0148(8) 0.0233(9) 0.0223(11) -0.0016(7) -0.0022(7) 0.0022(7)
    C4A 0.0138(8) 0.0209(9) 0.0197(9) -0.0004(6) -0.0014(7) 0.0021(7)
    C5A 0.0149(8) 0.0194(8) 0.0201(9) -0.0013(6) -0.0030(7) 0.0050(6)
    C6A 0.0174(8) 0.0210(9) 0.0202(10) -0.0014(7) -0.0064(7) 0.0011(7)
    C7A 0.0172(8) 0.0193(9) 0.0202(10) -0.0008(7) -0.0029(7) 0.0035(7)
    C8A 0.0173(8) 0.0232(9) 0.0179(9) 0.0001(7) -0.0019(7) 0.0045(7)
    C9A 0.0126(8) 0.0243(9) 0.0178(10) 0.0007(7) -0.0013(8) 0.0004(7)
    C10A 0.0265(8) 0.0225(8) 0.0142(9) -0.0010(8) -0.0023(7) -0.0007(7)
    C11A 0.0248(8) 0.0204(9) 0.0193(10) -0.0049(7) -0.0051(8) 0.0039(7)
    C12A 0.0297(9) 0.0212(8) 0.0127(9) -0.0039(7) -0.0063(7) 0.0037(6)
    C13A 0.0298(9) 0.0233(8) 0.0143(9) -0.0020(8) -0.0036(7) 0.0011(7)
    C14A 0.0325(10) 0.0261(10) 0.0258(10) 0.0044(8) 0.0000(8) -0.0006(7)
    C15A 0.0388(11) 0.0206(8) 0.0222(10) -0.0016(8) 0.0005(8) 0.0067(7)
    O1B 0.0193(6) 0.0204(6) 0.0153(7) 0.0001(5) -0.0028(5) -0.0005(5)
    O2B 0.0288(7) 0.0248(7) 0.0192(7) -0.0029(6) -0.0037(5) -0.0047(5)
    O3B 0.0241(6) 0.0253(6) 0.0205(7) -0.0007(5) 0.0035(5) -0.0015(5)
    O4B 0.0288(7) 0.0317(7) 0.0349(8) 0.0085(6) 0.0011(6) -0.0057(6)
    O5B 0.0318(7) 0.0250(6) 0.0139(6) 0.0045(5) -0.0027(5) -0.0007(5)
    O6B 0.0306(7) 0.0187(6) 0.0181(7) 0.0036(5) -0.0002(6) 0.0005(5)
    C1B 0.0145(8) 0.0204(8) 0.0261(12) -0.0001(7) -0.0020(7) -0.0038(7)
    C2B 0.0171(8) 0.0168(8) 0.0259(10) -0.0012(7) -0.0040(7) -0.0007(7)
    C3B 0.0154(8) 0.0204(8) 0.0232(10) -0.0007(7) -0.0019(8) 0.0027(7)
    C4B 0.0141(8) 0.0191(9) 0.0202(10) 0.0007(6) -0.0027(7) 0.0029(7)
    C5B 0.0186(8) 0.0239(9) 0.0172(9) 0.0020(7) -0.0001(7) 0.0037(7)
    C6B 0.0184(8) 0.0212(9) 0.0185(10) 0.0031(7) -0.0023(8) 0.0003(7)
    C7B 0.0166(8) 0.0178(8) 0.0231(10) 0.0028(7) -0.0018(7) -0.0016(7)
    C8B 0.0163(7) 0.0177(8) 0.0184(9) 0.0028(6) -0.0018(7) 0.0054(6)
    C9B 0.0157(8) 0.0221(9) 0.0161(9) 0.0005(7) -0.0021(7) -0.0026(7)
    C10B 0.0253(9) 0.0258(9) 0.0133(9) 0.0044(7) -0.0019(7) -0.0013(6)
    C11B 0.0284(9) 0.0226(9) 0.0173(10) 0.0050(8) 0.0007(8) 0.0007(7)
    C12B 0.0295(9) 0.0239(9) 0.0145(10) 0.0013(7) 0.0005(7) 0.0008(7)
    C13B 0.0255(8) 0.0238(9) 0.0127(10) 0.0033(7) -0.0010(7) 0.0009(7)
    C14B 0.0339(10) 0.0252(9) 0.0243(10) -0.0033(8) -0.0034(9) -0.0007(7)
    C15B 0.0284(8) 0.0188(8) 0.0197(9) 0.0032(7) -0.0017(8) 0.0021(7)
_geom_special_details
;
 All esds (except the esd in the dihedral angle between two l.s. planes)
 are estimated using the full covariance matrix.  The cell esds are taken
 into account individually in the estimation of esds in distances, angles
 and torsion angles; correlations between esds in cell parameters are only
 used when they are defined by crystal symmetry.  An approximate (isotropic)
 treatment of cell esds is used for estimating esds involving l.s. planes.
;
loop_
    _geom_bond_atom_site_label_1
    _geom_bond_atom_site_label_2
    _geom_bond_site_symmetry_2
    _geom_bond_distance
    _geom_bond_publ_flag
    O1A C9A . 1.373(2) ?
    O1A C1A . 1.385(2) ?
    O2A C1A . 1.207(2) ?
    O3A C12A . 1.343(2) ?
    O3A C11A . 1.474(2) ?
    O4A C12A . 1.204(2) ?
    O5A C10A . 1.456(2) ?
    O5A C13A . 1.462(2) ?
    O6A C7A . 1.366(2) ?
    O6A C15A . 1.437(2) ?
    C1A C2A . 1.451(3) ?
    C2A C3A . 1.348(3) ?
    C2A H2A . 0.9300 ?
    C3A C4A . 1.433(2) ?
    C3A H3A . 0.9300 ?
    C4A C9A . 1.397(3) ?
    C4A C5A . 1.405(3) ?
    C5A C6A . 1.385(2) ?
    C5A H5A . 0.9300 ?
    C6A C7A . 1.419(2) ?
    C6A C11A . 1.500(3) ?
    C7A C8A . 1.381(3) ?
    C8A C9A . 1.389(3) ?
    C8A H8A . 0.9300 ?
    C10A C13A . 1.466(3) ?
    C10A C11A . 1.517(3) ?
    C10A H10A . 0.9800 ?
    C11A H11A . 0.9800 ?
    C12A C13A . 1.496(3) ?
    C13A C14A . 1.490(2) ?
    C14A H14A . 0.9600 ?
    C14A H14B . 0.9600 ?
    C14A H14C . 0.9600 ?
    C15A H15A . 0.9600 ?
    C15A H15B . 0.9600 ?
    C15A H15C . 0.9600 ?
    O1B C9B . 1.374(2) ?
    O1B C1B . 1.385(2) ?
    O2B C1B . 1.203(2) ?
    O3B C12B . 1.341(2) ?
    O3B C11B . 1.471(2) ?
    O4B C12B . 1.202(2) ?
    O5B C10B . 1.451(2) ?
    O5B C13B . 1.463(2) ?
    O6B C7B . 1.361(2) ?
    O6B C15B . 1.437(2) ?
    C1B C2B . 1.455(3) ?
    C2B C3B . 1.343(3) ?
    C2B H2B . 0.9300 ?
    C3B C4B . 1.441(2) ?
    C3B H3B . 0.9300 ?
    C4B C9B . 1.392(2) ?
    C4B C5B . 1.406(3) ?
    C5B C6B . 1.377(3) ?
    C5B H5B . 0.9300 ?
    C6B C7B . 1.420(3) ?
    C6B C11B . 1.505(3) ?
    C7B C8B . 1.381(3) ?
    C8B C9B . 1.395(2) ?
    C8B H8B . 0.9300 ?
    C10B C13B . 1.464(3) ?
    C10B C11B . 1.506(3) ?
    C10B H10B . 0.9800 ?
    C11B H11B . 0.9800 ?
    C12B C13B . 1.498(2) ?
    C13B C14B . 1.492(2) ?
    C14B H14D . 0.9600 ?
    C14B H14E . 0.9600 ?
    C14B H14F . 0.9600 ?
    C15B H15D . 0.9600 ?
    C15B H15E . 0.9600 ?
    C15B H15F . 0.9600 ?
loop_
    _geom_angle_atom_site_label_1
    _geom_angle_atom_site_label_2
    _geom_angle_atom_site_label_3
    _geom_angle_site_symmetry_1
    _geom_angle_site_symmetry_3
    _geom_angle
    _geom_angle_publ_flag
    C9A O1A C1A . . 121.99(14) ?
    C12A O3A C11A . . 111.50(14) ?
    C10A O5A C13A . . 60.32(11) ?
    C7A O6A C15A . . 117.82(14) ?
    O2A C1A O1A . . 116.95(16) ?
    O2A C1A C2A . . 126.46(16) ?
    O1A C1A C2A . . 116.58(16) ?
    C3A C2A C1A . . 121.86(17) ?
    C3A C2A H2A . . 119.1 ?
    C1A C2A H2A . . 119.1 ?
    C2A C3A C4A . . 120.27(17) ?
    C2A C3A H3A . . 119.9 ?
    C4A C3A H3A . . 119.9 ?
    C9A C4A C5A . . 117.51(16) ?
    C9A C4A C3A . . 117.85(18) ?
    C5A C4A C3A . . 124.65(16) ?
    C6A C5A C4A . . 121.84(18) ?
    C6A C5A H5A . . 119.1 ?
    C4A C5A H5A . . 119.1 ?
    C5A C6A C7A . . 118.23(17) ?
    C5A C6A C11A . . 119.76(17) ?
    C7A C6A C11A . . 122.01(15) ?
    O6A C7A C8A . . 123.13(16) ?
    O6A C7A C6A . . 115.41(15) ?
    C8A C7A C6A . . 121.47(16) ?
    C7A C8A C9A . . 118.33(16) ?
    C7A C8A H8A . . 120.8 ?
    C9A C8A H8A . . 120.8 ?
    O1A C9A C8A . . 115.95(15) ?
    O1A C9A C4A . . 121.44(16) ?
    C8A C9A C4A . . 122.62(17) ?
    O5A C10A C13A . . 60.06(12) ?
    O5A C10A C11A . . 110.76(14) ?
    C13A C10A C11A . . 108.03(15) ?
    O5A C10A H10A . . 120.9 ?
    C13A C10A H10A . . 120.9 ?
    C11A C10A H10A . . 120.9 ?
    O3A C11A C6A . . 109.19(15) ?
    O3A C11A C10A . . 103.82(14) ?
    C6A C11A C10A . . 116.54(15) ?
    O3A C11A H11A . . 109.0 ?
    C6A C11A H11A . . 109.0 ?
    C10A C11A H11A . . 109.0 ?
    O4A C12A O3A . . 121.87(16) ?
    O4A C12A C13A . . 127.90(16) ?
    O3A C12A C13A . . 110.21(15) ?
    O5A C13A C10A . . 59.62(11) ?
    O5A C13A C14A . . 117.86(16) ?
    C10A C13A C14A . . 127.90(17) ?
    O5A C13A C12A . . 108.14(14) ?
    C10A C13A C12A . . 105.27(15) ?
    C14A C13A C12A . . 121.63(16) ?
    C13A C14A H14A . . 109.5 ?
    C13A C14A H14B . . 109.5 ?
    H14A C14A H14B . . 109.5 ?
    C13A C14A H14C . . 109.5 ?
    H14A C14A H14C . . 109.5 ?
    H14B C14A H14C . . 109.5 ?
    O6A C15A H15A . . 109.5 ?
    O6A C15A H15B . . 109.5 ?
    H15A C15A H15B . . 109.5 ?
    O6A C15A H15C . . 109.5 ?
    H15A C15A H15C . . 109.5 ?
    H15B C15A H15C . . 109.5 ?
    C9B O1B C1B . . 121.63(13) ?
    C12B O3B C11B . . 112.06(15) ?
    C10B O5B C13B . . 60.31(11) ?
    C7B O6B C15B . . 116.94(15) ?
    O2B C1B O1B . . 116.82(16) ?
    O2B C1B C2B . . 126.52(16) ?
    O1B C1B C2B . . 116.66(16) ?
    C3B C2B C1B . . 122.02(16) ?
    C3B C2B H2B . . 119.0 ?
    C1B C2B H2B . . 119.0 ?
    C2B C3B C4B . . 120.06(16) ?
    C2B C3B H3B . . 120.0 ?
    C4B C3B H3B . . 120.0 ?
    C9B C4B C5B . . 117.92(16) ?
    C9B C4B C3B . . 117.67(17) ?
    C5B C4B C3B . . 124.41(16) ?
    C6B C5B C4B . . 121.22(17) ?
    C6B C5B H5B . . 119.4 ?
    C4B C5B H5B . . 119.4 ?
    C5B C6B C7B . . 119.00(17) ?
    C5B C6B C11B . . 119.47(17) ?
    C7B C6B C11B . . 121.53(16) ?
    O6B C7B C8B . . 123.40(16) ?
    O6B C7B C6B . . 115.39(16) ?
    C8B C7B C6B . . 121.20(16) ?
    C7B C8B C9B . . 118.02(16) ?
    C7B C8B H8B . . 121.0 ?
    C9B C8B H8B . . 121.0 ?
    O1B C9B C4B . . 121.91(16) ?
    O1B C9B C8B . . 115.46(15) ?
    C4B C9B C8B . . 122.62(17) ?
    O5B C10B C13B . . 60.26(12) ?
    O5B C10B C11B . . 110.29(15) ?
    C13B C10B C11B . . 108.09(15) ?
    O5B C10B H10B . . 121.0 ?
    C13B C10B H10B . . 121.0 ?
    C11B C10B H10B . . 121.0 ?
    O3B C11B C6B . . 110.73(15) ?
    O3B C11B C10B . . 103.96(15) ?
    C6B C11B C10B . . 116.25(17) ?
    O3B C11B H11B . . 108.5 ?
    C6B C11B H11B . . 108.5 ?
    C10B C11B H11B . . 108.5 ?
    O4B C12B O3B . . 122.68(18) ?
    O4B C12B C13B . . 127.76(17) ?
    O3B C12B C13B . . 109.51(16) ?
    O5B C13B C10B . . 59.43(11) ?
    O5B C13B C14B . . 116.71(15) ?
    C10B C13B C14B . . 128.36(16) ?
    O5B C13B C12B . . 107.97(15) ?
    C10B C13B C12B . . 105.57(15) ?
    C14B C13B C12B . . 121.78(15) ?
    C13B C14B H14D . . 109.5 ?
    C13B C14B H14E . . 109.5 ?
    H14D C14B H14E . . 109.5 ?
    C13B C14B H14F . . 109.5 ?
    H14D C14B H14F . . 109.5 ?
    H14E C14B H14F . . 109.5 ?
    O6B C15B H15D . . 109.5 ?
    O6B C15B H15E . . 109.5 ?
    H15D C15B H15E . . 109.5 ?
    O6B C15B H15F . . 109.5 ?
    H15D C15B H15F . . 109.5 ?
    H15E C15B H15F . . 109.5 ?
loop_
    _geom_torsion_atom_site_label_1
    _geom_torsion_atom_site_label_2
    _geom_torsion_atom_site_label_3
    _geom_torsion_atom_site_label_4
    _geom_torsion_site_symmetry_1
    _geom_torsion_site_symmetry_2
    _geom_torsion_site_symmetry_3
    _geom_torsion_site_symmetry_4
    _geom_torsion
    _geom_torsion_publ_flag
    C9A O1A C1A O2A . . . . -178.97(17) ?
    C9A O1A C1A C2A . . . . 1.4(3) ?
    O2A C1A C2A C3A . . . . -179.84(19) ?
    O1A C1A C2A C3A . . . . -0.3(3) ?
    C1A C2A C3A C4A . . . . -0.7(3) ?
    C2A C3A C4A C9A . . . . 0.6(3) ?
    C2A C3A C4A C5A . . . . -179.32(16) ?
    C9A C4A C5A C6A . . . . -0.8(3) ?
    C3A C4A C5A C6A . . . . 179.12(16) ?
    C4A C5A C6A C7A . . . . 0.0(3) ?
    C4A C5A C6A C11A . . . . 179.40(16) ?
    C15A O6A C7A C8A . . . . 2.3(3) ?
    C15A O6A C7A C6A . . . . -177.34(16) ?
    C5A C6A C7A O6A . . . . -179.27(15) ?
    C11A C6A C7A O6A . . . . 1.3(3) ?
    C5A C6A C7A C8A . . . . 1.1(3) ?
    C11A C6A C7A C8A . . . . -178.34(17) ?
    O6A C7A C8A C9A . . . . 179.09(16) ?
    C6A C7A C8A C9A . . . . -1.3(3) ?
    C1A O1A C9A C8A . . . . 178.32(14) ?
    C1A O1A C9A C4A . . . . -1.6(3) ?
    C7A C8A C9A O1A . . . . -179.47(16) ?
    C7A C8A C9A C4A . . . . 0.4(3) ?
    C5A C4A C9A O1A . . . . -179.54(16) ?
    C3A C4A C9A O1A . . . . 0.6(3) ?
    C5A C4A C9A C8A . . . . 0.6(3) ?
    C3A C4A C9A C8A . . . . -179.34(16) ?
    C13A O5A C10A C11A . . . . 99.42(16) ?
    C12A O3A C11A C6A . . . . 113.83(16) ?
    C12A O3A C11A C10A . . . . -11.11(18) ?
    C5A C6A C11A O3A . . . . 110.37(17) ?
    C7A C6A C11A O3A . . . . -70.2(2) ?
    C5A C6A C11A C10A . . . . -132.47(18) ?
    C7A C6A C11A C10A . . . . 46.9(2) ?
    O5A C10A C11A O3A . . . . -56.68(17) ?
    C13A C10A C11A O3A . . . . 7.34(19) ?
    O5A C10A C11A C6A . . . . -176.76(14) ?
    C13A C10A C11A C6A . . . . -112.74(17) ?
    C11A O3A C12A O4A . . . . -170.99(17) ?
    C11A O3A C12A C13A . . . . 10.6(2) ?
    C10A O5A C13A C14A . . . . 119.70(18) ?
    C10A O5A C13A C12A . . . . -97.43(17) ?
    C11A C10A C13A O5A . . . . -104.05(15) ?
    O5A C10A C13A C14A . . . . -103.3(2) ?
    C11A C10A C13A C14A . . . . 152.64(19) ?
    O5A C10A C13A C12A . . . . 102.35(16) ?
    C11A C10A C13A C12A . . . . -1.7(2) ?
    O4A C12A C13A O5A . . . . -121.19(19) ?
    O3A C12A C13A O5A . . . . 57.12(19) ?
    O4A C12A C13A C10A . . . . 176.34(19) ?
    O3A C12A C13A C10A . . . . -5.3(2) ?
    O4A C12A C13A C14A . . . . 20.0(3) ?
    O3A C12A C13A C14A . . . . -161.68(15) ?
    C9B O1B C1B O2B . . . . -177.49(14) ?
    C9B O1B C1B C2B . . . . 1.9(2) ?
    O2B C1B C2B C3B . . . . 179.08(18) ?
    O1B C1B C2B C3B . . . . -0.2(2) ?
    C1B C2B C3B C4B . . . . -1.6(3) ?
    C2B C3B C4B C9B . . . . 1.8(3) ?
    C2B C3B C4B C5B . . . . -178.27(16) ?
    C9B C4B C5B C6B . . . . -1.2(3) ?
    C3B C4B C5B C6B . . . . 178.86(17) ?
    C4B C5B C6B C7B . . . . 0.5(3) ?
    C4B C5B C6B C11B . . . . 179.74(17) ?
    C15B O6B C7B C8B . . . . 2.6(3) ?
    C15B O6B C7B C6B . . . . -178.06(14) ?
    C5B C6B C7B O6B . . . . -178.79(15) ?
    C11B C6B C7B O6B . . . . 2.0(3) ?
    C5B C6B C7B C8B . . . . 0.6(3) ?
    C11B C6B C7B C8B . . . . -178.65(17) ?
    O6B C7B C8B C9B . . . . 178.41(14) ?
    C6B C7B C8B C9B . . . . -0.9(3) ?
    C1B O1B C9B C4B . . . . -1.7(3) ?
    C1B O1B C9B C8B . . . . 177.39(14) ?
    C5B C4B C9B O1B . . . . 179.89(14) ?
    C3B C4B C9B O1B . . . . -0.1(3) ?
    C5B C4B C9B C8B . . . . 0.8(3) ?
    C3B C4B C9B C8B . . . . -179.19(14) ?
    C7B C8B C9B O1B . . . . -178.93(14) ?
    C7B C8B C9B C4B . . . . 0.2(3) ?
    C13B O5B C10B C11B . . . . 99.79(16) ?
    C12B O3B C11B C6B . . . . 116.25(18) ?
    C12B O3B C11B C10B . . . . -9.3(2) ?
    C5B C6B C11B O3B . . . . 112.02(18) ?
    C7B C6B C11B O3B . . . . -68.8(2) ?
    C5B C6B C11B C10B . . . . -129.66(19) ?
    C7B C6B C11B C10B . . . . 49.6(2) ?
    O5B C10B C11B O3B . . . . -57.98(18) ?
    C13B C10B C11B O3B . . . . 6.2(2) ?
    O5B C10B C11B C6B . . . . -179.94(14) ?
    C13B C10B C11B C6B . . . . -115.77(19) ?
    C11B O3B C12B O4B . . . . -173.74(18) ?
    C11B O3B C12B C13B . . . . 8.7(2) ?
    C10B O5B C13B C14B . . . . 120.65(18) ?
    C10B O5B C13B C12B . . . . -97.83(16) ?
    C11B C10B C13B O5B . . . . -103.51(16) ?
    O5B C10B C13B C14B . . . . -101.4(2) ?
    C11B C10B C13B C14B . . . . 155.06(19) ?
    O5B C10B C13B C12B . . . . 101.97(16) ?
    C11B C10B C13B C12B . . . . -1.5(2) ?
    O4B C12B C13B O5B . . . . -119.4(2) ?
    O3B C12B C13B O5B . . . . 58.02(19) ?
    O4B C12B C13B C10B . . . . 178.3(2) ?
    O3B C12B C13B C10B . . . . -4.3(2) ?
    O4B C12B C13B C14B . . . . 19.8(3) ?
    O3B C12B C13B C14B . . . . -162.80(16) ?
loop_
    _geom_hbond_atom_site_label_D
    _geom_hbond_atom_site_label_H
    _geom_hbond_atom_site_label_A
    _geom_hbond_site_symmetry_A
    _geom_hbond_distance_DH
    _geom_hbond_distance_HA
    _geom_hbond_distance_DA
    _geom_hbond_angle_DHA
    _geom_hbond_publ_flag
    C3B H3B O4A 1_454 0.93 2.60 3.450(2) 152 y
    C5A H5A O2A 1_556 0.93 2.60 3.518(3) 171 y
    C5B H5B O2B 1_554 0.93 2.57 3.493(2) 173 y
    C8A H8A O5A 1_554 0.93 2.58 3.440(3) 155 y
    C8B H8B O5B 1_556 0.93 2.42 3.298(3) 157 y
    C10A H10A O2B 1_555 0.98 2.35 3.186(2) 142 y
    C10B H10B O2A 1_455 0.98 2.29 3.171(3) 150 y
    C14B H14E O4A 2_646 0.96 2.49 3.423(3) 163 y
    C15B H15D O4A 2_646 0.96 2.46 3.405(2) 166 y
