# Supplementary material for: Absolute configuration of micromelin
Source: Acta Crystallogr Sect E Struct Rep Online. 2011 Jun 18;67(Pt 7):o1706–7. doi: 10.1107/S1600536811022720 (PMC3151812; doi:10.1107/S1600536811022720)
Supplement: Supplementary file 2 [file e-67-o1706-Isup2.hkl]

# 
# h,k,l, Fc-squared, Fo-squared, sigma(Fo-squared) and status flag 
# 
data_I
_shelx_title '  mrt1ym  P21  (100K)' 
_shelx_refln_list_code          4 
_shelx_F_calc_maximum       72.42 
_exptl_crystal_F_000       600.00 
_reflns_d_resolution_high  0.8345 
 
loop_ 
 _symmetry_equiv_pos_as_xyz 
 'x, y, z' 
 '-x, y+1/2, -z' 
 
_cell_length_a     6.7514 
_cell_length_b    23.7537 
_cell_length_c     8.0730 
_cell_angle_alpha  90.000 
_cell_angle_beta   90.000 
_cell_angle_gamma  90.000 
 
_shelx_F_squared_multiplier     1.000 
 
loop_ 
 _refln_index_h 
 _refln_index_k 
 _refln_index_l 
 _refln_F_squared_calc 
 _refln_F_squared_meas 
 _refln_F_squared_sigma 
 _refln_observed_status 
   0 -28   0       59.48       57.06      2.99 o 
   1 -28   0        4.57        3.72      0.58 o 
   1 -27   0        4.11        3.98      0.63 o 
   2 -27   0       25.89       30.35      1.12 o 
   0 -26   0       93.96       92.06      4.79 o 
   1 -26   0        6.88       10.48      0.60 o 
   2 -26   0        9.01        8.88      0.55 o 
   3 -26   0        5.93        8.37      0.50 o 
   1 -25   0       55.58       53.64      1.89 o 
   2 -25   0       14.74       14.80      0.76 o 
   3 -25   0       17.93       17.87      0.82 o 
   0 -24   0      268.39      248.51     12.15 o 
   1 -24   0      103.81       86.96      3.26 o 
   2 -24   0       20.69       21.36      0.98 o 
   3 -24   0       25.38       25.51      1.07 o 
   4 -24   0        5.99        9.02      0.55 o 
   1 -23   0       36.91       34.06      1.93 o 
   2 -23   0       11.30       15.06      0.82 o 
   3 -23   0      128.27      123.73      3.97 o 
   4 -23   0        3.94        6.50      0.65 o 
   0 -22   0      133.09      132.63      6.49 o 
   1 -22   0       85.11       67.48      2.31 o 
   2 -22   0      279.25      271.11      7.00 o 
   3 -22   0       45.57       45.03      1.23 o 
   4 -22   0       20.94       22.32      0.72 o 
   5 -22   0        8.24        8.32      0.41 o 
   1 -21   0      165.43      139.59      3.77 o 
   2 -21   0       34.07       37.27      1.24 o 
   3 -21   0       75.57       76.14      1.91 o 
   4 -21   0       24.60       23.34      0.69 o 
   5 -21   0       13.26       13.51      0.50 o 
   0 -20   0       58.90       51.42      2.98 o 
   1 -20   0      199.75      184.33      4.82 o 
   2 -20   0       93.57       85.58      2.44 o 
   3 -20   0      157.71      150.05      3.17 o 
   4 -20   0       14.98       14.68      0.54 o 
   5 -20   0       31.40       34.20      0.97 o 
   1 -19   0       43.07       39.14      1.52 o 
   2 -19   0       67.01       68.06      1.99 o 
   3 -19   0       99.60       91.65      2.04 o 
   4 -19   0       74.58       74.26      1.72 o 
   5 -19   0        3.85        4.26      0.33 o 
   6 -19   0        3.87        4.48      0.31 o 
   0 -18   0      212.65      206.50     10.18 o 
   1 -18   0        9.94       10.57      0.93 o 
   2 -18   0      367.23      345.41      8.04 o 
   3 -18   0       44.19       44.17      1.12 o 
   4 -18   0      178.57      188.27      3.96 o 
   5 -18   0       24.65       25.17      0.82 o 
   6 -18   0       13.88       15.73      0.54 o 
   1 -17   0      237.75      236.19     11.39 o 
   2 -17   0       41.47       43.26      3.30 o 
   3 -17   0      145.64      132.90      2.84 o 
   4 -17   0       37.76       36.60      0.97 o 
   5 -17   0      135.80      140.63      3.30 o 
   6 -17   0        2.75        2.82      0.26 o 
   0 -16   0      230.11      198.88      9.86 o 
   1 -16   0      215.40      213.70     10.50 o 
   2 -16   0      336.81      342.26     16.10 o 
   3 -16   0        9.64       10.19      0.44 o 
   4 -16   0       98.84       95.90      2.10 o 
   5 -16   0      126.76      140.41      3.27 o 
   6 -16   0       43.36       47.93      1.26 o 
   1 -15   0      230.95      218.69     10.86 o 
   2 -15   0        8.39        9.77      0.94 o 
   3 -15   0      285.26      262.76     23.01 o 
   4 -15   0      630.82      609.92     12.11 o 
   5 -15   0       62.56       69.31      1.61 o 
   6 -15   0      127.19      149.19      3.47 o 
   0 -14   0      731.03      705.48     34.25 o 
   1 -14   0      177.16      180.11      5.07 o 
   2 -14   0     1460.85     1522.64     70.96 o 
   3 -14   0      319.95      336.24     16.00 o 
   4 -14   0       65.77       62.94      1.48 o 
   5 -14   0       35.79       34.74      0.96 o 
   6 -14   0      148.15      155.69      4.40 o 
   7 -14   0       23.28       22.72      1.00 o 
   1 -13   0      216.41      202.13      5.07 o 
   2 -13   0     1567.95     1559.70     42.09 o 
   3 -13   0      545.98      557.21     26.54 o 
   4 -13   0      821.03      803.59     17.59 o 
   5 -13   0      148.24      153.82      3.23 o 
   6 -13   0      318.04      336.73      8.98 o 
   7 -13   0      283.65      310.01      9.08 o 
   2 -12   0     2947.65     2815.35    109.81 o 
   3 -12   0       87.71       94.69      4.95 o 
   4 -12   0      625.36      592.95     16.07 o 
   5 -12   0      160.34      160.06      3.33 o 
   6 -12   0       87.33       88.92      2.68 o 
   7 -12   0       54.39       60.28      2.16 o 
   1 -11   0        5.06        4.57      0.17 o 
   2 -11   0     2159.98     2056.49     47.02 o 
   3 -11   0      356.87      391.18     18.68 o 
   4 -11   0     1945.33     1899.23     75.78 o 
   5 -11   0      297.82      297.00      5.96 o 
   6 -11   0      733.34      729.02     18.97 o 
   7 -11   0      131.53      129.12      3.98 o 
   0 -10   0     1521.29     1512.50     31.59 o 
   1 -10   0      213.19      241.73      2.98 o 
   2 -10   0       54.23       55.55      1.15 o 
   3 -10   0      767.87      788.28     37.30 o 
   4 -10   0      316.14      312.15     10.68 o 
   5 -10   0      395.79      389.90      8.08 o 
   6 -10   0      124.58      127.14      3.67 o 
   7 -10   0       27.83       27.63      1.01 o 
   1  -9   0     1544.76     1510.60     31.42 o 
   2  -9   0       12.78       14.88      0.70 o 
   3  -9   0      618.92      581.30     13.75 o 
   4  -9   0       20.70       18.10      0.77 o 
   5  -9   0       16.78       17.30      0.63 o 
   6  -9   0       37.48       43.10      1.27 o 
   7  -9   0        1.38        2.19      0.42 o 
   0  -8   0       82.83       78.76      1.62 o 
   1  -8   0     1409.74     1306.10     63.82 o 
   2  -8   0       95.12      107.07      1.31 o 
   3  -8   0      108.09      101.96      2.05 o 
   4  -8   0        9.78       11.07      0.58 o 
   5  -8   0       36.21       39.27      0.98 o 
   6  -8   0       92.72      102.21      2.62 o 
   7  -8   0       20.62       22.09      0.88 o 
   1  -7   0      711.76      684.87     10.64 o 
   2  -7   0      574.35      569.54      7.16 o 
   3  -7   0     1543.10     1503.57     28.54 o 
   4  -7   0      682.19      745.76     20.79 o 
   5  -7   0       37.47       34.74      0.90 o 
   6  -7   0       56.72       59.05      1.65 o 
   7  -7   0       14.27       14.29      0.61 o 
   0  -6   0        3.67        3.16      0.17 o 
   1  -6   0      574.52      575.80      9.58 o 
   2  -6   0       78.31       71.05      1.11 o 
   3  -6   0      813.73      791.36     14.78 o 
   4  -6   0      173.33      180.20      5.27 o 
   5  -6   0      231.90      221.89      4.36 o 
   6  -6   0       51.77       48.04      1.14 o 
   7  -6   0       57.41       55.03      1.33 o 
   1  -5   0      674.22      588.41     16.64 o 
   2  -5   0      781.25      777.96     11.07 o 
   3  -5   0      109.30      108.92      2.13 o 
   4  -5   0       24.86       26.14      1.54 o 
   5  -5   0      157.26      144.81      4.28 o 
   6  -5   0       27.38       29.13      0.72 o 
   7  -5   0       58.47       54.37      1.45 o 
   2  -4   0      711.19      679.75      8.43 o 
   3  -4   0      916.38      883.41     14.92 o 
   4  -4   0       47.25       49.62      1.62 o 
   5  -4   0       39.05       38.77      1.40 o 
   6  -4   0      298.44      316.10      5.82 o 
   7  -4   0       92.32       99.25      2.40 o 
   8  -4   0       65.52       68.22      3.00 o 
   1  -3   0       72.42       61.83      0.76 o 
   3  -3   0     1576.94     1523.03     24.23 o 
   4  -3   0     1746.82     1825.60     47.81 o 
   5  -3   0       69.35       63.23      2.11 o 
   6  -3   0      124.42      123.50      2.31 o 
   7  -3   0       99.36       93.69      2.29 o 
   8  -3   0      171.36      168.90      6.84 o 
   3  -2   0       37.17       43.08      0.74 o 
   4  -2   0     1079.55     1064.94     24.73 o 
   5  -2   0        0.61        4.97      1.33 o 
   6  -2   0      693.28      661.78     14.21 o 
   7  -2   0      118.93      119.82      3.23 o 
   8  -2   0      594.26      552.91     20.79 o 
   3  -1   0      712.05      727.48      9.43 o 
   5  -1   0        2.64        2.09      0.57 o 
   6  -1   0     5245.12     5003.94     99.38 o 
   7  -1   0       12.52       12.65      0.64 o 
   8  -1   0      564.04      510.00     22.60 o 
   1   0   0        6.53        9.17      0.28 o 
   3   0   0      113.09      112.84      1.64 o 
   4   0   0     1432.63     1501.46     39.82 o 
   5   0   0       95.71      111.71      3.90 o 
   6   0   0     1695.13     1689.85     37.35 o 
   7   0   0       17.33       18.26      0.77 o 
   8   0   0     1076.15      967.59     27.73 o 
   3   1   0      712.05      718.09      9.53 o 
   5   1   0        2.64        1.99      0.38 o 
   6   1   0     5245.14     5010.04    110.01 o 
   7   1   0       12.52       12.93      0.65 o 
   8   1   0      564.04      515.08     14.78 o 
   3   2   0       37.17       42.85      0.75 o 
   4   2   0     1079.54     1069.19     28.35 o 
   6   2   0      693.28      661.03     12.90 o 
   7   2   0      118.93      121.84      3.25 o 
   8   2   0      594.27      575.77     16.27 o 
   1   3   0       72.43       62.72      0.75 o 
   3   3   0     1576.93     1568.28     24.19 o 
   4   3   0     1746.81     1861.33     48.75 o 
   5   3   0       69.35       65.81      3.34 o 
   6   3   0      124.43      123.97      2.63 o 
   7   3   0       99.37       95.49      2.61 o 
   8   3   0      171.37      164.95      4.95 o 
   2   4   0      711.20      673.31     10.02 o 
   3   4   0      916.38      882.84     12.90 o 
   4   4   0       47.25       49.30      2.42 o 
   5   4   0       39.04       37.70      1.09 o 
   6   4   0      298.43      315.16      6.30 o 
   7   4   0       92.32      100.17      2.38 o 
   8   4   0       65.52       70.13      2.20 o 
   1   5   0      674.23      583.51     16.30 o 
   2   5   0      781.24      775.91     11.24 o 
   3   5   0      109.31      110.66      1.95 o 
   4   5   0       24.87       24.71      1.10 o 
   5   5   0      157.26      141.75      3.02 o 
   6   5   0       27.38       28.87      0.75 o 
   7   5   0       58.46       56.27      1.53 o 
   0   6   0        3.67        3.52      0.32 o 
   1   6   0      574.50      560.63      8.22 o 
   2   6   0       78.32       69.87      0.96 o 
   3   6   0      813.72      804.46     13.41 o 
   4   6   0      173.33      181.41      5.01 o 
   5   6   0      231.90      209.58      4.04 o 
   6   6   0       51.78       46.91      0.98 o 
   7   6   0       57.41       56.94      1.40 o 
   1   7   0      711.78      674.74     16.75 o 
   2   7   0      574.34      557.08      7.23 o 
   3   7   0     1543.11     1528.90     31.92 o 
   4   7   0      682.17      735.55     19.73 o 
   5   7   0       37.46       33.81      0.90 o 
   6   7   0       56.72       55.75      1.20 o 
   7   7   0       14.27       14.66      0.54 o 
   0   8   0       82.84       76.55      2.19 o 
   1   8   0     1409.73     1383.89     40.10 o 
   2   8   0       95.13      107.15      1.59 o 
   3   8   0      108.09      104.48      1.99 o 
   4   8   0        9.78       11.59      0.95 o 
   5   8   0       36.22       36.04      0.80 o 
   6   8   0       92.72       97.78      1.93 o 
   7   8   0       20.62       21.24      0.68 o 
   1   9   0     1544.76     1489.82     36.30 o 
   2   9   0       12.77       15.57      0.58 o 
   3   9   0      618.92      604.20     11.66 o 
   4   9   0       20.70       16.49      0.59 o 
   5   9   0       16.79       15.87      0.46 o 
   6   9   0       37.48       38.71      1.00 o 
   7   9   0        1.38        1.73      0.23 o 
   0  10   0     1521.30     1500.46     38.35 o 
   1  10   0      213.19      245.09      3.60 o 
   2  10   0       54.22       57.91      1.15 o 
   3  10   0      767.87      785.48     16.82 o 
   4  10   0      316.15      310.46      7.95 o 
   5  10   0      395.78      374.02      8.90 o 
   6  10   0      124.58      124.17      2.84 o 
   7  10   0       27.83       27.24      0.78 o 
   1  11   0        5.06        4.73      0.30 o 
   2  11   0     2159.97     2138.84     46.31 o 
   3  11   0      356.87      388.32      8.43 o 
   4  11   0     1945.33     1910.18     57.23 o 
   5  11   0      297.82      287.19      5.59 o 
   6  11   0      733.33      700.85     14.84 o 
   7  11   0      131.53      129.42      2.84 o 
   2  12   0     2947.65     2761.63    135.29 o 
   3  12   0       87.71       95.12      2.49 o 
   4  12   0      625.36      599.82     12.52 o 
   5  12   0      160.34      153.14      3.11 o 
   6  12   0       87.33       87.03      2.07 o 
   7  12   0       54.39       59.93      1.41 o 
   1  13   0      216.41      207.50      3.74 o 
   2  13   0     1567.98     1575.16     32.78 o 
   3  13   0      545.98      553.99     13.22 o 
   4  13   0      821.04      806.69     15.01 o 
   5  13   0      148.25      148.79      3.42 o 
   6  13   0      318.03      326.25      7.00 o 
   7  13   0      283.64      310.15      7.62 o 
   0  14   0      731.02      734.69     17.67 o 
   1  14   0      177.15      182.14      3.61 o 
   2  14   0     1460.84     1498.70     35.28 o 
   3  14   0      319.95      326.70      7.98 o 
   4  14   0       65.77       63.33      1.41 o 
   5  14   0       35.79       34.13      1.17 o 
   6  14   0      148.15      153.93      4.02 o 
   7  14   0       23.28       22.98      0.75 o 
   1  15   0      230.94      224.59      4.68 o 
   2  15   0        8.39       11.22      0.79 o 
   3  15   0      285.26      265.32      6.35 o 
   4  15   0      630.82      606.00     12.73 o 
   5  15   0       62.56       67.08      1.96 o 
   6  15   0      127.20      151.21      3.89 o 
   0  16   0      230.12      205.47      7.31 o 
   1  16   0      215.41      215.27      4.53 o 
   2  16   0      336.81      328.66      8.04 o 
   3  16   0        9.64       11.45      0.43 o 
   4  16   0       98.85       91.80      2.21 o 
   5  16   0      126.76      136.05      3.64 o 
   6  16   0       43.35       47.35      1.41 o 
   1  17   0      237.75      232.17      4.91 o 
   2  17   0       41.47       49.04      1.43 o 
   3  17   0      145.65      132.71      2.70 o 
   4  17   0       37.76       34.90      0.84 o 
   5  17   0      135.80      139.84      4.54 o 
   6  17   0        2.75        3.34      0.40 o 
   0  18   0      212.65      208.65      6.26 o 
   1  18   0        9.93        8.68      0.39 o 
   2  18   0      367.23      361.11      7.66 o 
   3  18   0       44.19       44.27      1.07 o 
   4  18   0      178.57      192.12      6.00 o 
   5  18   0       24.65       24.90      1.13 o 
   6  18   0       13.88       16.07      0.76 o 
   1  19   0       43.07       40.12      0.88 o 
   2  19   0       67.02       66.93      1.71 o 
   3  19   0       99.60       90.48      2.22 o 
   4  19   0       74.58       77.20      2.61 o 
   5  19   0        3.85        3.88      0.45 o 
   6  19   0        3.87        4.10      0.39 o 
   0  20   0       58.90       50.78      1.83 o 
   1  20   0      199.75      181.67      3.95 o 
   2  20   0       93.58       84.99      2.08 o 
   3  20   0      157.71      147.98      4.52 o 
   4  20   0       14.98       14.89      0.83 o 
   5  20   0       31.40       34.87      1.89 o 
   1  21   0      165.43      140.50      3.63 o 
   2  21   0       34.07       36.68      1.07 o 
   3  21   0       75.57       78.72      4.11 o 
   4  21   0       24.61       23.99      1.69 o 
   5  21   0       13.26       13.64      0.91 o 
   0  22   0      133.10      121.06      4.16 o 
   1  22   0       85.11       66.09      2.59 o 
   3  22   0       45.58       45.56      2.67 o 
   4  22   0       20.94       21.54      1.59 o 
   5  22   0        8.24        8.42      0.85 o 
   3  23   0      128.27      125.34      6.16 o 
   4  23   0        3.94        6.20      0.87 o 
   3  24   0       25.38       23.75      1.62 o 
   4  24   0        5.99        8.32      0.86 o 
  -1 -28   1       12.02       14.97      1.05 o 
   0 -28   1       53.05       56.03      2.96 o 
   1 -28   1       12.35       15.82      0.65 o 
  -2 -27   1       25.38       26.97      1.56 o 
  -1 -27   1       12.07       13.48      1.04 o 
   0 -27   1       16.15       22.78      1.53 o 
   1 -27   1       11.89       12.54      0.63 o 
   2 -27   1       25.00       23.98      0.96 o 
  -3 -26   1       11.64       11.59      0.60 o 
  -2 -26   1        5.62        6.17      0.46 o 
  -1 -26   1       20.94       23.32      1.09 o 
   0 -26   1       29.38       24.76      1.17 o 
   1 -26   1       20.89       20.79      0.93 o 
   2 -26   1        5.63        6.44      0.48 o 
   3 -26   1       12.19       15.01      0.66 o 
  -3 -25   1       22.55       25.08      1.03 o 
  -2 -25   1       80.22       82.40      2.69 o 
  -1 -25   1       28.54       31.99      1.50 o 
   0 -25   1      202.11      185.17      5.01 o 
   1 -25   1       28.51       35.55      1.32 o 
   2 -25   1       79.23       82.92      2.71 o 
   3 -25   1       22.09       25.34      1.02 o 
  -4 -24   1      111.63      114.43      3.35 o 
  -3 -24   1       30.51       34.19      1.31 o 
  -2 -24   1      127.25      112.70      3.87 o 
  -1 -24   1       67.50       63.56      2.56 o 
   0 -24   1       65.05       52.66      1.59 o 
   1 -24   1       68.37       67.02      2.26 o 
   2 -24   1      127.85      129.85      3.95 o 
   3 -24   1       30.50       33.51      1.07 o 
   4 -24   1      111.15      103.49      2.43 o 
  -4 -23   1      213.44      214.81      6.53 o 
  -3 -23   1        4.66        5.74      0.54 o 
  -2 -23   1      443.59      409.64     12.45 o 
  -1 -23   1       28.79       26.10      1.35 o 
   0 -23   1       94.26       79.15      2.25 o 
   1 -23   1       28.80       27.63      0.98 o 
   2 -23   1      444.29      418.85     12.49 o 
   3 -23   1        4.43        5.33      0.37 o 
   4 -23   1      214.70      218.32      4.40 o 
  -5 -22   1       65.69       67.98      2.21 o 
  -4 -22   1       37.33       41.45      1.47 o 
  -3 -22   1       44.11       51.45      2.50 o 
  -2 -22   1      215.53      200.48      9.08 o 
  -1 -22   1      206.69      202.27      5.12 o 
   0 -22   1       25.72       20.86      1.15 o 
   1 -22   1      203.54      180.32      5.03 o 
   2 -22   1      214.04      183.30      3.83 o 
   3 -22   1       44.57       47.84      1.31 o 
   4 -22   1       36.80       36.72      1.05 o 
   5 -22   1       67.15       71.59      1.89 o 
  -5 -21   1      176.43      175.50      4.01 o 
  -4 -21   1       73.08       74.38      1.91 o 
  -3 -21   1      281.73      275.43      8.43 o 
  -2 -21   1       52.39       49.28      1.59 o 
  -1 -21   1      170.24      149.19      4.21 o 
   0 -21   1       15.82       11.68      0.66 o 
   1 -21   1      172.48      177.80      5.82 o 
   2 -21   1       52.90       55.92      1.31 o 
   3 -21   1      284.39      283.29      5.72 o 
   4 -21   1       73.98       84.29      2.00 o 
   5 -21   1      176.61      190.95      4.20 o 
  -5 -20   1      131.18      143.78      2.73 o 
  -4 -20   1       38.95       36.38      1.08 o 
  -3 -20   1      129.48      132.90      4.25 o 
  -2 -20   1      119.29      107.42      3.04 o 
  -1 -20   1      197.64      177.43      4.73 o 
   0 -20   1       87.64       77.88      2.42 o 
   1 -20   1      197.91      188.74      6.47 o 
   2 -20   1      119.09      113.38      2.20 o 
   3 -20   1      129.36      124.80      2.72 o 
   4 -20   1       39.26       39.88      1.12 o 
   5 -20   1      130.40      139.23      3.20 o 
  -5 -19   1       51.61       55.91      1.22 o 
  -4 -19   1      121.29      115.79      2.57 o 
  -3 -19   1       82.15       77.63      1.78 o 
  -2 -19   1      285.12      262.64      7.00 o 
  -1 -19   1       39.01       33.96      1.01 o 
   0 -19   1       19.18       16.79      0.66 o 
   1 -19   1       38.09       35.12      1.23 o 
   2 -19   1      287.80      281.05      6.09 o 
   3 -19   1       83.40       81.26      1.65 o 
   4 -19   1      120.80      126.51      2.94 o 
   5 -19   1       52.23       60.36      1.51 o 
  -6 -18   1       54.18       53.73      1.52 o 
  -5 -18   1      109.91      110.07      2.41 o 
  -4 -18   1       56.35       57.69      1.27 o 
  -3 -18   1       34.96       32.03      0.86 o 
  -2 -18   1      116.78      112.96      3.01 o 
  -1 -18   1      234.56      222.45      9.85 o 
   0 -18   1       45.23       46.19      1.75 o 
   1 -18   1      235.02      238.57      9.01 o 
   2 -18   1      116.54      103.31      3.10 o 
   3 -18   1       34.56       29.60      0.77 o 
   4 -18   1       56.32       54.56      1.36 o 
   5 -18   1      110.14      113.67      2.66 o 
   6 -18   1       55.15       57.67      1.73 o 
  -6 -17   1       14.47       15.75      0.57 o 
  -5 -17   1      112.57      114.69      2.48 o 
  -4 -17   1       93.86       88.46      1.88 o 
  -3 -17   1      289.17      279.74      5.57 o 
  -2 -17   1      332.28      325.36     10.42 o 
  -1 -17   1      191.42      184.68      5.06 o 
   0 -17   1      164.60      171.11      5.58 o 
   1 -17   1      190.66      188.33      6.13 o 
   2 -17   1      337.19      346.50     13.13 o 
   3 -17   1      285.95      269.23      5.04 o 
   4 -17   1       94.73       96.65      1.90 o 
   5 -17   1      112.19      112.22      2.66 o 
   6 -17   1       14.50       15.06      0.68 o 
  -6 -16   1       41.04       42.52      1.15 o 
  -5 -16   1       50.78       52.76      1.29 o 
  -4 -16   1       79.27       79.10      1.66 o 
  -3 -16   1      187.70      177.65      4.22 o 
  -2 -16   1      501.05      497.87     26.65 o 
  -1 -16   1      128.96      124.34      3.48 o 
   0 -16   1      288.44      331.24     17.95 o 
   1 -16   1      127.29      124.83      4.20 o 
   2 -16   1      501.26      497.22     15.68 o 
   3 -16   1      186.96      172.73      3.50 o 
   4 -16   1       78.22       76.41      1.71 o 
   5 -16   1       50.58       51.05      1.64 o 
   6 -16   1       41.79       43.42      1.44 o 
  -6 -15   1       31.60       37.65      1.07 o 
  -5 -15   1       54.62       52.24      1.31 o 
  -4 -15   1      363.91      346.11      6.49 o 
  -3 -15   1      117.25      111.93      3.65 o 
  -2 -15   1      169.31      174.73      5.78 o 
  -1 -15   1       40.54       40.45      1.89 o 
   0 -15   1      172.76      197.60      6.57 o 
   1 -15   1       41.35       40.87      1.56 o 
   2 -15   1      170.98      178.09      5.82 o 
   3 -15   1      117.29      114.15      2.99 o 
   4 -15   1      360.84      353.94      6.91 o 
   5 -15   1       54.73       52.19      1.88 o 
   6 -15   1       32.00       35.40      1.24 o 
  -6 -14   1       16.29       16.32      0.63 o 
  -5 -14   1      146.44      141.31      3.03 o 
  -4 -14   1      175.93      168.49      3.24 o 
  -3 -14   1       48.32       47.80      1.87 o 
  -2 -14   1       47.16       49.59      2.74 o 
  -1 -14   1      235.80      218.51      5.33 o 
   0 -14   1      178.84      175.74      3.72 o 
   1 -14   1      235.39      232.80     15.12 o 
   2 -14   1       47.07       51.20      2.32 o 
   3 -14   1       48.43       47.36      1.34 o 
   4 -14   1      177.05      180.70      3.68 o 
   5 -14   1      146.52      143.10      2.99 o 
   6 -14   1       16.90       14.01      0.71 o 
  -7 -13   1       12.17       13.12      0.71 o 
  -6 -13   1       61.61       61.61      1.59 o 
  -5 -13   1      161.27      164.15      3.41 o 
  -4 -13   1      105.50      103.78      2.07 o 
  -3 -13   1      171.61      188.25      8.09 o 
  -2 -13   1      125.21      131.05      4.36 o 
  -1 -13   1      243.19      255.56     17.25 o 
   0 -13   1      166.44      179.25      3.80 o 
   1 -13   1      239.99      248.77      8.90 o 
   2 -13   1      126.90      133.86      4.49 o 
   3 -13   1      172.83      187.40      9.84 o 
   4 -13   1      105.52      106.95      2.32 o 
   5 -13   1      160.76      150.07      3.62 o 
   6 -13   1       60.99       58.68      1.85 o 
   7 -13   1       11.93       12.67      0.69 o 
  -7 -12   1       17.53       20.03      0.78 o 
  -6 -12   1       56.70       63.38      1.67 o 
  -5 -12   1       58.22       54.90      1.25 o 
  -4 -12   1      346.10      332.12      7.23 o 
  -3 -12   1       41.13       40.11      1.60 o 
  -2 -12   1      327.45      333.15     16.57 o 
  -1 -12   1      676.89      663.62     15.38 o 
   0 -12   1      527.45      575.50      9.13 o 
   1 -12   1      671.81      648.03     12.73 o 
   2 -12   1      323.49      329.60      7.87 o 
   3 -12   1       41.14       41.19      1.60 o 
   4 -12   1      342.34      319.90      6.66 o 
   5 -12   1       60.19       60.25      1.68 o 
   6 -12   1       56.41       63.19      2.41 o 
   7 -12   1       16.82       17.39      0.98 o 
  -7 -11   1       33.29       31.22      1.10 o 
  -6 -11   1      188.97      200.91      4.56 o 
  -5 -11   1      126.65      112.67      2.25 o 
  -4 -11   1      514.80      485.51     10.11 o 
  -3 -11   1      479.86      475.93     12.35 o 
  -2 -11   1      996.11     1008.18     19.30 o 
  -1 -11   1      542.01      537.45      9.53 o 
   0 -11   1      955.97      955.81     13.15 o 
   1 -11   1      537.10      536.84      8.46 o 
   2 -11   1      996.50     1019.58     22.63 o 
   3 -11   1      479.20      455.40      9.50 o 
   4 -11   1      515.95      501.59     10.87 o 
   5 -11   1      125.44      115.41      2.59 o 
   6 -11   1      187.90      191.21      4.69 o 
   7 -11   1       32.97       30.99      1.08 o 
  -7 -10   1       13.11       14.49      0.69 o 
  -6 -10   1      238.48      242.15      5.46 o 
  -5 -10   1       53.97       56.31      1.36 o 
  -4 -10   1      202.91      204.02      6.46 o 
  -3 -10   1      127.33      131.30      3.70 o 
  -2 -10   1     1084.75     1162.61     21.84 o 
  -1 -10   1      551.40      540.11      8.93 o 
   0 -10   1      832.32      849.68     10.16 o 
   1 -10   1      554.65      541.20      7.43 o 
   2 -10   1     1092.82     1126.11     17.04 o 
   3 -10   1      127.58      130.40      2.85 o 
   4 -10   1      203.28      203.15      5.57 o 
   5 -10   1       52.89       53.17      1.33 o 
   6 -10   1      240.23      252.46      6.01 o 
   7 -10   1       13.13       14.67      0.71 o 
  -7  -9   1       11.98       11.42      0.61 o 
  -6  -9   1      119.90      125.52      3.93 o 
  -5  -9   1      117.79      114.89      2.71 o 
  -4  -9   1       64.99       65.55      1.89 o 
  -3  -9   1      280.78      296.39      9.24 o 
  -2  -9   1      706.38      744.59     11.64 o 
  -1  -9   1      802.33      808.49     14.99 o 
   0  -9   1      269.77      271.41      3.14 o 
   1  -9   1      812.13      807.45     11.10 o 
   2  -9   1      701.46      746.06     11.18 o 
   3  -9   1      277.13      295.36      6.21 o 
   4  -9   1       64.35       66.57      2.01 o 
   5  -9   1      114.78      113.58      2.80 o 
   6  -9   1      119.44      119.40      3.02 o 
   7  -9   1       12.02       11.32      0.59 o 
  -7  -8   1       18.01       18.93      0.81 o 
  -6  -8   1       76.79       78.78      2.13 o 
  -5  -8   1      109.22      105.82      2.12 o 
  -4  -8   1      419.79      414.97      8.86 o 
  -3  -8   1      260.02      243.39      6.84 o 
  -2  -8   1      423.80      437.27     12.36 o 
  -1  -8   1      298.42      306.81      5.59 o 
   0  -8   1      503.64      498.30      5.60 o 
   1  -8   1      301.41      311.00      6.17 o 
   2  -8   1      424.20      436.45      6.24 o 
   3  -8   1      257.28      252.59      8.56 o 
   4  -8   1      419.98      420.86     11.13 o 
   5  -8   1      109.57      111.20      2.80 o 
   6  -8   1       76.28       77.96      1.62 o 
   7  -8   1       18.24       19.33      0.89 o 
  -7  -7   1       21.34       21.95      0.90 o 
  -6  -7   1      122.18      116.42      2.63 o 
  -5  -7   1      133.41      124.44      2.14 o 
  -4  -7   1       64.35       67.93      1.63 o 
  -3  -7   1     1224.91     1230.20     28.19 o 
  -2  -7   1      236.80      224.92      3.01 o 
  -1  -7   1     1659.76     1532.23     72.01 o 
   0  -7   1      115.35      126.08      1.59 o 
   2  -7   1      234.89      227.05      3.08 o 
   3  -7   1     1230.69     1188.34     19.24 o 
   4  -7   1       65.37       68.20      1.81 o 
   5  -7   1      131.18      122.75      3.85 o 
   6  -7   1      124.28      117.62      2.31 o 
   7  -7   1       21.86       20.77      0.77 o 
  -7  -6   1       20.29       23.21      0.92 o 
  -6  -6   1       92.19       97.89      2.27 o 
  -5  -6   1      256.18      244.29      4.41 o 
  -4  -6   1       89.63       88.24      2.98 o 
  -3  -6   1      412.17      421.00      6.81 o 
  -2  -6   1      105.54      100.25      1.16 o 
  -1  -6   1      456.16      424.78      5.19 o 
   0  -6   1      313.99      308.14      3.93 o 
   1  -6   1      457.00      423.01      5.02 o 
   2  -6   1      105.65      100.96      1.26 o 
   3  -6   1      411.78      412.14      7.13 o 
   4  -6   1       90.61       89.80      2.32 o 
   5  -6   1      254.92      239.17      4.34 o 
   6  -6   1       93.75       99.55      2.01 o 
   7  -6   1       20.95       22.37      0.83 o 
  -7  -5   1       11.01       12.10      0.56 o 
  -6  -5   1      261.56      260.03      5.02 o 
  -5  -5   1       92.31       93.24      2.53 o 
  -4  -5   1       63.40       68.64      1.80 o 
  -3  -5   1      361.20      353.68      6.85 o 
  -2  -5   1      494.62      488.53      5.30 o 
  -1  -5   1      414.36      385.23      4.81 o 
   0  -5   1      681.09      600.69     20.57 o 
   1  -5   1      416.53      392.36      6.86 o 
   2  -5   1      490.88      490.98      5.86 o 
   3  -5   1      359.99      376.05      9.11 o 
   4  -5   1       62.30       67.53      1.78 o 
   5  -5   1       93.32       92.13      3.70 o 
   6  -5   1      260.31      253.76      5.34 o 
   7  -5   1       11.09       11.50      0.58 o 
  -7  -4   1       56.61       57.59      1.37 o 
  -6  -4   1      191.19      186.84      4.99 o 
  -5  -4   1      486.03      490.04      9.57 o 
  -4  -4   1      199.48      200.19      4.87 o 
  -3  -4   1      436.67      416.59      7.73 o 
  -2  -4   1      677.02      675.19      8.97 o 
  -1  -4   1      422.52      396.98      5.54 o 
   1  -4   1      425.47      403.92      5.65 o 
   2  -4   1      674.79      675.91      8.97 o 
   3  -4   1      431.57      415.47      8.92 o 
   4  -4   1      200.27      208.95     11.05 o 
   5  -4   1      483.04      497.36     11.44 o 
   6  -4   1      191.70      183.74      3.53 o 
   7  -4   1       56.95       57.81      1.69 o 
  -7  -3   1       58.67       53.65      1.32 o 
  -6  -3   1      207.12      194.44      3.25 o 
  -5  -3   1      140.34      141.99      2.69 o 
  -4  -3   1      966.92     1011.07     23.15 o 
  -3  -3   1      714.32      669.74     11.31 o 
   3  -3   1      716.77      673.51     11.30 o 
   4  -3   1      966.75      975.02     26.52 o 
   5  -3   1      139.17      140.78      3.54 o 
   6  -3   1      208.27      196.39      4.05 o 
   7  -3   1       58.40       55.88      1.64 o 
   8  -3   1       59.90       62.00      1.98 o 
  -8  -2   1      271.23      253.96     10.78 o 
  -7  -2   1       74.08       66.76      1.72 o 
  -6  -2   1      182.86      170.90      2.86 o 
  -5  -2   1      415.64      430.77     15.88 o 
  -4  -2   1      783.96      823.78     18.95 o 
  -3  -2   1      931.75      945.45     16.04 o 
   3  -2   1      937.86      982.80     22.69 o 
   4  -2   1      784.76      800.33     21.70 o 
   5  -2   1      421.67      409.79     25.59 o 
   6  -2   1      184.55      169.84      3.26 o 
   7  -2   1       74.03       69.11      1.98 o 
   8  -2   1      273.51      274.90     23.69 o 
  -8  -1   1      225.29      223.60      9.11 o 
  -7  -1   1      111.84      101.28      2.47 o 
  -6  -1   1       14.37       13.60      0.43 o 
  -5  -1   1      152.92      163.55      4.05 o 
  -4  -1   1     1612.00     1642.71     37.54 o 
  -3  -1   1     1347.85     1379.26     29.04 o 
   0  -1   1       52.38       44.56      1.02 o 
   3  -1   1     1360.89     1376.73     38.38 o 
   4  -1   1     1619.03     1592.04     43.03 o 
   5  -1   1      154.42      168.39      6.01 o 
   6  -1   1       14.48       13.29      0.63 o 
   7  -1   1      110.25      103.13      2.81 o 
   8  -1   1      224.91      229.49      6.72 o 
  -8   0   1      179.60      203.62      8.08 o 
  -7   0   1        3.35        3.41      0.35 o 
  -6   0   1       80.05       71.48      1.73 o 
  -5   0   1      303.26      295.64      7.03 o 
  -4   0   1     2077.59     2090.93     68.89 o 
  -3   0   1     1479.03     1432.97     27.15 o 
   3   0   1     1472.61     1454.52     40.56 o 
   4   0   1     2066.14     2062.30     71.61 o 
   5   0   1      302.81      293.86      8.08 o 
   6   0   1       79.71       68.83      1.46 o 
   7   0   1        3.32        3.53      0.36 o 
   8   0   1      177.83      194.64      5.84 o 
  -8   1   1      224.95      224.42      6.86 o 
  -7   1   1      110.35      102.15      2.79 o 
  -6   1   1       14.42       13.60      0.55 o 
  -5   1   1      154.14      164.49      4.02 o 
  -4   1   1     1611.91     1661.01     40.83 o 
  -3   1   1     1350.77     1371.09     34.60 o 
   0   1   1       52.37       43.48      0.78 o 
   3   1   1     1357.93     1358.34     58.65 o 
   4   1   1     1619.07     1629.03     43.17 o 
   5   1   1      153.21      161.78      4.62 o 
   6   1   1       14.42       13.84      0.45 o 
   7   1   1      111.72      105.18      2.83 o 
   8   1   1      225.25      231.98      6.72 o 
  -8   2   1      271.13      269.05      7.98 o 
  -7   2   1       74.29       69.94      1.97 o 
  -6   2   1      183.85      169.57      3.28 o 
  -5   2   1      417.85      442.02     14.35 o 
  -4   2   1      782.98      819.61     18.90 o 
  -3   2   1      940.13      948.83     15.06 o 
   3   2   1      929.51      951.92     17.74 o 
   4   2   1      785.72      818.01     21.66 o 
   5   2   1      419.44      417.43     18.00 o 
   6   2   1      183.56      170.30      2.98 o 
   7   2   1       73.83       68.07      2.43 o 
   8   2   1      273.61      290.73     10.89 o 
  -8   3   1       59.67       61.59      1.99 o 
  -7   3   1       57.95       54.04      1.74 o 
  -6   3   1      207.39      197.69      4.05 o 
  -5   3   1      139.61      142.51      3.54 o 
  -4   3   1      965.28     1009.48     30.18 o 
  -3   3   1      716.76      672.39     10.60 o 
   3   3   1      714.35      673.34     12.50 o 
   4   3   1      968.40      998.54     26.49 o 
   5   3   1      139.93      142.36      3.38 o 
   6   3   1      207.99      195.93      3.55 o 
   7   3   1       59.12       55.88      1.64 o 
   8   3   1       60.11       63.72      2.00 o 
  -7   4   1       56.72       56.73      1.76 o 
  -6   4   1      191.90      182.25      3.63 o 
  -5   4   1      485.44      473.79     12.08 o 
  -4   4   1      199.91      203.27      4.68 o 
  -3   4   1      434.80      413.63      5.93 o 
  -2   4   1      673.84      669.89      8.64 o 
  -1   4   1      424.97      401.34      5.61 o 
   1   4   1      423.02      405.19      5.06 o 
   2   4   1      678.01      675.23      8.54 o 
   3   4   1      433.39      436.03      7.83 o 
   4   4   1      199.84      202.83      5.62 o 
   5   4   1      483.61      480.70     14.27 o 
   6   4   1      190.99      184.68      3.20 o 
   7   4   1       56.83       56.81      1.29 o 
  -7   5   1       11.05       11.97      0.60 o 
  -6   5   1      259.43      252.59      4.65 o 
  -5   5   1       92.39       93.08      2.85 o 
  -4   5   1       62.75       66.55      1.69 o 
  -3   5   1      362.48      364.00      8.09 o 
  -2   5   1      490.41      489.07      6.44 o 
  -1   5   1      414.66      386.00      6.09 o 
   0   5   1      681.06      589.28     32.19 o 
   1   5   1      416.24      385.63      4.62 o 
   2   5   1      495.08      494.75      6.31 o 
   3   5   1      358.70      377.91      6.39 o 
   4   5   1       62.95       69.89      4.16 o 
   5   5   1       93.24       89.45      2.83 o 
   6   5   1      262.46      252.97      4.31 o 
   7   5   1       11.05       12.33      0.46 o 
  -7   6   1       20.82       22.38      0.71 o 
  -6   6   1       92.94       99.01      2.07 o 
  -5   6   1      255.15      233.99      4.46 o 
  -4   6   1       90.16       96.56      2.25 o 
  -3   6   1      410.74      424.11      9.42 o 
  -2   6   1      105.31      100.97      1.34 o 
  -1   6   1      457.27      424.65      5.47 o 
   0   6   1      314.00      317.05      4.69 o 
   1   6   1      455.91      421.10      5.46 o 
   2   6   1      105.86      102.50      1.42 o 
   3   6   1      413.21      416.18      7.19 o 
   4   6   1       90.08       93.03      3.54 o 
   5   6   1      255.96      241.06      4.11 o 
   6   6   1       93.00       97.67      1.92 o 
   7   6   1       20.42       22.30      0.71 o 
  -7   7   1       21.85       22.16      0.84 o 
  -6   7   1      123.44      116.77      2.40 o 
  -5   7   1      131.29      118.16      2.16 o 
  -4   7   1       65.41       68.46      1.72 o 
  -3   7   1     1226.93     1227.24     23.32 o 
  -2   7   1      235.94      221.14      3.61 o 
   0   7   1      115.35      127.20      1.74 o 
   2   7   1      235.75      228.29      3.43 o 
   3   7   1     1228.68     1171.05     21.67 o 
   4   7   1       64.32       70.13      2.05 o 
   5   7   1      133.30      124.28      2.12 o 
   6   7   1      123.01      114.33      2.21 o 
   7   7   1       21.35       21.37      0.68 o 
  -7   8   1       18.19       19.18      0.71 o 
  -6   8   1       75.90       76.14      1.54 o 
  -5   8   1      108.78      107.43      1.92 o 
  -4   8   1      420.59      423.61      9.41 o 
  -3   8   1      259.13      247.95      7.17 o 
  -2   8   1      421.08      444.69      7.80 o 
  -1   8   1      298.93      308.75      8.15 o 
   0   8   1      503.61      492.46      6.41 o 
   1   8   1      300.91      309.38      5.94 o 
   2   8   1      426.92      439.13      7.73 o 
   3   8   1      258.17      255.85      5.05 o 
   4   8   1      419.19      429.39     13.68 o 
   5   8   1      110.02      104.40      2.20 o 
   6   8   1       77.16       77.37      1.67 o 
   7   8   1       18.06       18.75      0.63 o 
  -7   9   1       12.00       11.81      0.53 o 
  -6   9   1      120.32      116.46      2.49 o 
  -5   9   1      115.19      110.29      2.01 o 
  -4   9   1       64.86       65.04      1.65 o 
  -3   9   1      279.18      299.90     10.06 o 
  -2   9   1      702.11      739.30     13.40 o 
  -1   9   1      807.06      806.97     19.98 o 
   0   9   1      269.77      271.56      3.65 o 
   1   9   1      807.35      806.09     14.11 o 
   2   9   1      705.74      747.20     12.16 o 
   3   9   1      278.74      304.45     11.01 o 
   4   9   1       64.48       67.76      7.65 o 
   5   9   1      117.39      114.56      2.07 o 
   6   9   1      119.01      122.77      3.18 o 
   7   9   1       12.01       12.03      0.48 o 
  -7  10   1       13.26       14.92      0.60 o 
  -6  10   1      238.24      246.75      4.98 o 
  -5  10   1       53.34       51.48      1.22 o 
  -4  10   1      201.99      205.42      5.29 o 
  -3  10   1      127.88      131.81      3.59 o 
  -2  10   1     1086.23     1139.86     24.66 o 
  -1  10   1      554.11      548.93      9.17 o 
   0  10   1      832.33      859.22     13.48 o 
   1  10   1      552.01      545.03      8.30 o 
   2  10   1     1091.32     1143.14     25.10 o 
   3  10   1      127.03      132.80      3.46 o 
   4  10   1      204.21      206.24     14.68 o 
   5  10   1       53.51       52.87      1.43 o 
   6  10   1      240.47      238.86      5.32 o 
   7  10   1       12.98       14.82      0.61 o 
  -7  11   1       32.85       32.03      0.96 o 
  -6  11   1      188.65      191.33      4.24 o 
  -5  11   1      124.47      114.81      2.17 o 
  -4  11   1      514.48      502.06     10.55 o 
  -3  11   1      477.27      466.17     13.51 o 
  -2  11   1      997.44      994.76     21.82 o 
  -1  11   1      537.04      545.62      9.98 o 
   0  11   1      955.93      969.20     16.13 o 
   1  11   1      542.06      539.94      8.86 o 
   2  11   1      995.19     1000.18     17.17 o 
   3  11   1      481.79      457.91     12.66 o 
   4  11   1      516.26      497.94     21.97 o 
   5  11   1      127.62      113.82      2.52 o 
   6  11   1      188.22      196.69      4.24 o 
   7  11   1       33.41       31.68      0.85 o 
  -7  12   1       16.96       17.98      0.57 o 
  -6  12   1       56.77       59.54      1.52 o 
  -5  12   1       59.59       59.90      1.31 o 
  -4  12   1      345.14      310.65      8.13 o 
  -3  12   1       41.14       40.56      1.49 o 
  -2  12   1      326.57      339.35     10.48 o 
  -1  12   1      674.53      657.39     11.21 o 
   0  12   1      527.46      589.92     10.65 o 
   1  12   1      674.16      662.49     12.00 o 
   2  12   1      324.36      323.01     12.82 o 
   3  12   1       41.13       40.35      1.24 o 
   4  12   1      343.28      325.67     10.45 o 
   5  12   1       58.80       56.09      2.75 o 
   6  12   1       56.34       64.19      1.82 o 
   7  12   1       17.40       19.11      0.58 o 
  -7  13   1       11.95       12.38      0.44 o 
  -6  13   1       61.16       57.65      1.46 o 
  -5  13   1      161.94      144.34      3.76 o 
  -4  13   1      104.85      110.01      2.08 o 
  -3  13   1      171.41      183.28      5.85 o 
  -2  13   1      126.47      143.40     10.36 o 
  -1  13   1      242.37      253.80     10.20 o 
   0  13   1      166.45      187.19      3.76 o 
   1  13   1      240.80      242.29      9.93 o 
   2  13   1      125.64      135.80      4.38 o 
   3  13   1      173.03      194.43     16.43 o 
   4  13   1      106.17      108.43      5.14 o 
   5  13   1      160.10      157.41      8.45 o 
   6  13   1       61.43       59.04      1.73 o 
   7  13   1       12.15       13.26      0.45 o 
  -6  14   1       17.06       14.34      0.56 o 
  -5  14   1      145.76      143.81      2.85 o 
  -4  14   1      175.50      182.83      3.30 o 
  -3  14   1       48.08       49.84      1.79 o 
  -2  14   1       46.79       48.32      1.79 o 
  -1  14   1      233.86      220.44      9.42 o 
   0  14   1      178.82      181.09      4.04 o 
   1  14   1      237.33      236.62      7.54 o 
   2  14   1       47.45       51.26      2.80 o 
   3  14   1       48.67       50.28      2.31 o 
   4  14   1      177.47      171.92     10.29 o 
   5  14   1      147.19      141.61      3.75 o 
   6  14   1       16.14       16.30      0.68 o 
  -6  15   1       32.17       35.76      1.15 o 
  -5  15   1       54.74       52.17      1.58 o 
  -4  15   1      360.25      349.99      6.19 o 
  -3  15   1      117.17      112.60      2.60 o 
  -2  15   1      170.66      178.27      4.53 o 
  -1  15   1       41.42       40.67      1.22 o 
   0  15   1      172.77      203.16      4.79 o 
   1  15   1       40.46       40.74      1.15 o 
   2  15   1      169.61      177.75      4.53 o 
   3  15   1      117.38      115.32      3.96 o 
   4  15   1      364.52      343.97      8.69 o 
   5  15   1       54.61       51.19      1.94 o 
   6  15   1       31.42       37.12      1.43 o 
  -6  16   1       41.61       45.16      1.32 o 
  -5  16   1       50.80       50.58      1.57 o 
  -4  16   1       78.36       73.74      1.52 o 
  -3  16   1      187.89      171.67      3.19 o 
  -2  16   1      504.84      478.02     21.59 o 
  -1  16   1      127.21      124.31      3.25 o 
   0  16   1      288.45      325.88      9.78 o 
   1  16   1      129.04      126.53      3.59 o 
   2  16   1      497.52      503.01     23.38 o 
   3  16   1      186.76      177.26      5.40 o 
   4  16   1       79.13       76.63      3.96 o 
   5  16   1       50.56       52.24      2.71 o 
   6  16   1       41.22       41.69      1.60 o 
  -6  17   1       14.62       15.25      0.62 o 
  -5  17   1      113.07      107.29      3.01 o 
  -4  17   1       94.06       96.74      2.28 o 
  -3  17   1      287.21      269.61      5.38 o 
  -2  17   1      334.72      338.12      7.25 o 
  -1  17   1      190.68      195.74      4.85 o 
   0  17   1      164.59      168.77      4.16 o 
   1  17   1      191.39      183.68      4.79 o 
   2  17   1      334.74      324.40     13.13 o 
   3  17   1      287.89      274.79      6.88 o 
   4  17   1       94.53       91.26      2.56 o 
   5  17   1      111.69      117.32      6.56 o 
   6  17   1       14.35       16.36      0.62 o 
  -6  18   1       54.85       58.37      1.55 o 
  -5  18   1      110.29      112.38      2.98 o 
  -4  18   1       56.59       55.90      1.68 o 
  -3  18   1       34.70       30.30      0.91 o 
  -2  18   1      117.27      103.89      3.06 o 
  -1  18   1      234.24      231.05      7.09 o 
   0  18   1       45.23       42.90      1.28 o 
   1  18   1      235.35      229.07      6.95 o 
   2  18   1      116.05      115.42      3.35 o 
   3  18   1       34.83       32.13      1.17 o 
   4  18   1       56.07       59.24      2.07 o 
   5  18   1      109.77      110.44      5.02 o 
   6  18   1       54.48       53.27      1.53 o 
  -5  19   1       52.08       60.18      1.67 o 
  -4  19   1      120.15      128.62      3.99 o 
  -3  19   1       83.31       79.81      1.92 o 
  -2  19   1      286.87      279.14      6.14 o 
  -1  19   1       38.09       34.64      0.88 o 
   0  19   1       19.18       17.06      0.51 o 
   1  19   1       39.02       36.35      1.08 o 
   2  19   1      286.03      275.02      6.53 o 
   3  19   1       82.25       76.20      2.22 o 
   4  19   1      121.94      117.56      5.95 o 
   5  19   1       51.76       55.34      2.09 o 
  -5  20   1      131.44      135.30      4.49 o 
  -4  20   1       38.93       41.73      2.70 o 
  -3  20   1      130.03      121.50      3.34 o 
  -2  20   1      118.70      112.40      2.66 o 
  -1  20   1      197.74      183.69      3.92 o 
   0  20   1       87.63       77.92      1.61 o 
   1  20   1      197.83      188.44      4.97 o 
   2  20   1      119.69      110.61      4.17 o 
   3  20   1      128.81      138.18      6.39 o 
   4  20   1       39.27       36.10      2.31 o 
   5  20   1      130.13      144.12      7.06 o 
  -5  21   1      175.53      189.34     13.45 o 
  -4  21   1       73.52       81.93      3.88 o 
  -3  21   1      283.56      289.66     13.44 o 
  -2  21   1       52.51       55.50      1.45 o 
  -1  21   1      171.00      167.35      6.11 o 
   0  21   1       15.83       11.38      0.46 o 
   1  21   1      171.71      159.98      6.81 o 
   2  21   1       52.78       51.38      2.65 o 
   3  21   1      282.55      262.93     12.87 o 
   4  21   1       73.54       73.37      4.00 o 
   5  21   1      177.53      175.48      5.66 o 
  -5  22   1       66.92       70.45      2.26 o 
  -4  22   1       37.04       36.21      1.44 o 
  -3  22   1       44.85       46.91      2.87 o 
  -2  22   1      216.01      182.39      8.90 o 
  -1  22   1      204.87      182.60      8.29 o 
   0  22   1       25.72       20.32      0.64 o 
   1  22   1      205.36      199.86     16.36 o 
   4  22   1       37.07       40.91      1.52 o 
   5  22   1       65.91       66.85      2.27 o 
  -4  23   1      214.05      236.96     10.38 o 
  -3  23   1        4.47        5.34      0.82 o 
  -2  23   1      445.02      421.64     19.52 o 
   0  23   1       94.26       78.48      3.36 o 
   4  23   1      214.10      206.31      6.66 o 
  -4  24   1      111.85       97.75      7.58 o 
  -3  24   1       30.36       36.61      2.10 o 
  -2  24   1      126.83      131.59      6.25 o 
   3  24   1       30.67       31.35      1.78 o 
   4  24   1      110.93      107.39      4.45 o 
  -3  25   1       22.08       24.45      1.02 o 
   2  25   1       79.96       78.50      3.65 o 
   3  25   1       22.56       23.73      1.38 o 
  -3  26   1       12.10       13.66      0.86 o 
  -2  26   1        5.61        6.17      0.66 o 
  -1  26   1       21.10       20.24      1.31 o 
   0  26   1       29.38       24.32      1.44 o 
   1  26   1       20.74       24.38      1.36 o 
   2  26   1        5.64        5.77      0.68 o 
   3  26   1       11.72       11.97      0.87 o 
  -2  27   1       25.14       23.16      1.31 o 
  -1  27   1       11.95       12.24      0.89 o 
   0  27   1       16.15       22.20      1.28 o 
   1  27   1       12.01       14.16      0.94 o 
   2  27   1       25.24       26.28      1.34 o 
  -1  28   1       12.28       16.69      0.94 o 
   0  28   1       53.04       55.38      2.49 o 
   1  28   1       12.09       13.85      0.91 o 
  -1 -27   2       61.13       60.66      2.32 o 
   0 -27   2       12.45       10.14      0.79 o 
   1 -27   2       61.46       64.18      2.18 o 
  -2 -26   2       22.29       19.54      1.36 o 
  -1 -26   2       53.11       49.19      2.05 o 
   0 -26   2       27.71       23.74      0.98 o 
   1 -26   2       53.54       56.64      1.84 o 
   2 -26   2       22.06       21.28      0.88 o 
  -3 -25   2        6.19        6.31      0.44 o 
  -2 -25   2       25.88       30.77      1.77 o 
  -1 -25   2       34.12       34.89      1.52 o 
   0 -25   2        0.51        1.68      0.31 o 
   1 -25   2       33.88       33.66      1.33 o 
   2 -25   2       25.47       26.06      0.99 o 
   3 -25   2        6.29        7.01      0.33 o 
  -4 -24   2       49.01       52.03      1.69 o 
  -3 -24   2        3.50        3.35      0.37 o 
  -2 -24   2      110.00      104.32      3.44 o 
  -1 -24   2       23.15       24.80      1.31 o 
   0 -24   2        4.75        6.68      1.01 o 
   1 -24   2       23.40       22.82      1.03 o 
   2 -24   2      109.04      109.94      2.67 o 
   3 -24   2        3.58        3.74      0.40 o 
   4 -24   2       48.29       47.37      1.36 o 
  -4 -23   2      123.58      125.65      3.34 o 
  -3 -23   2       96.25      101.35      3.37 o 
  -2 -23   2       58.66       63.98      2.36 o 
  -1 -23   2      303.07      295.15     10.68 o 
   0 -23   2      227.15      212.57     10.58 o 
   1 -23   2      305.73      320.70      9.47 o 
   2 -23   2       58.61       54.78      1.54 o 
   3 -23   2       96.20      109.27      2.52 o 
   4 -23   2      124.50      137.32      3.79 o 
  -4 -22   2       61.78       58.61      2.00 o 
  -3 -22   2      130.20      141.14      4.45 o 
  -2 -22   2       82.81       68.53      2.07 o 
  -1 -22   2      155.69      149.82      5.46 o 
   0 -22   2      462.44      414.51     11.06 o 
   1 -22   2      156.41      152.85      5.50 o 
   2 -22   2       82.93       75.69      1.84 o 
   3 -22   2      129.13      140.72      3.20 o 
   4 -22   2       61.79       59.55      1.68 o 
  -5 -21   2       85.94       87.01      2.80 o 
  -4 -21   2       80.28       88.31      5.02 o 
  -3 -21   2       32.33       34.86      2.01 o 
  -2 -21   2      148.24      132.57      3.76 o 
  -1 -21   2      183.41      183.53      5.11 o 
   0 -21   2      115.81      102.55      3.00 o 
   1 -21   2      180.97      167.39      4.74 o 
   2 -21   2      148.35      148.05      3.83 o 
   3 -21   2       31.95       31.27      0.94 o 
   4 -21   2       79.75       82.06      2.28 o 
   5 -21   2       86.28       92.68      2.39 o 
  -5 -20   2       78.73       74.39      1.83 o 
  -4 -20   2      156.44      161.50      5.30 o 
  -3 -20   2      242.33      217.45      6.24 o 
  -2 -20   2      245.73      225.96      5.27 o 
  -1 -20   2      457.99      447.87     10.31 o 
   0 -20   2      291.16      263.51      7.20 o 
   1 -20   2      458.82      452.69     11.78 o 
   2 -20   2      247.71      247.75      5.79 o 
   3 -20   2      246.44      258.85      5.10 o 
   4 -20   2      157.91      187.59      4.69 o 
   5 -20   2       79.32       80.42      1.89 o 
  -5 -19   2      287.01      294.57      5.96 o 
  -4 -19   2      129.01      135.64      3.21 o 
  -3 -19   2      768.45      745.07     17.32 o 
  -2 -19   2      357.38      350.86      6.66 o 
  -1 -19   2     1095.69     1038.93     23.74 o 
   0 -19   2       20.76       20.66      0.78 o 
   1 -19   2     1096.14     1051.54     22.83 o 
   2 -19   2      355.65      324.85      7.98 o 
   3 -19   2      762.85      725.20     13.23 o 
   4 -19   2      129.72      142.60      3.71 o 
   5 -19   2      284.76      301.47      6.62 o 
  -6 -18   2       65.38       59.38      3.07 o 
  -5 -18   2      258.12      266.57      4.99 o 
  -4 -18   2      103.29      108.47      2.83 o 
  -3 -18   2     1104.96     1060.59     22.48 o 
  -2 -18   2      668.73      614.76     12.22 o 
  -1 -18   2     1063.58     1000.73     22.35 o 
   0 -18   2      822.35      782.65     16.98 o 
   1 -18   2     1064.44     1025.09     22.19 o 
   2 -18   2      667.24      632.67     13.80 o 
   3 -18   2     1107.45     1081.20     18.02 o 
   4 -18   2      102.95      106.64      3.38 o 
   5 -18   2      257.25      279.28      6.96 o 
   6 -18   2       65.94       61.75      2.73 o 
  -6 -17   2      180.21      194.14      4.83 o 
  -5 -17   2      309.68      314.31      5.89 o 
  -4 -17   2      390.75      355.13      6.85 o 
  -3 -17   2      761.91      713.07     17.47 o 
  -2 -17   2      636.31      574.66     12.66 o 
  -1 -17   2      903.88      899.83     27.94 o 
   0 -17   2     1679.10     1683.25     59.78 o 
   1 -17   2      901.96      897.93     27.96 o 
   2 -17   2      636.07      601.42     15.96 o 
   3 -17   2      763.60      743.20     14.00 o 
   4 -17   2      392.38      395.89      8.76 o 
   5 -17   2      309.65      323.85      8.01 o 
   6 -17   2      178.48      179.39      5.43 o 
  -6 -16   2       91.08       97.98      2.30 o 
  -5 -16   2      333.24      347.88      6.42 o 
  -4 -16   2      112.83      118.71      2.34 o 
  -3 -16   2      660.82      630.37     15.60 o 
  -2 -16   2      135.64      136.32      3.80 o 
  -1 -16   2      609.73      566.68     20.22 o 
   0 -16   2      207.32      199.82      6.37 o 
   1 -16   2      614.08      634.60     40.86 o 
   2 -16   2      135.46      135.05      4.56 o 
   3 -16   2      654.95      591.71     17.79 o 
   4 -16   2      111.53      114.29      2.40 o 
   5 -16   2      331.85      349.38     11.28 o 
   6 -16   2       91.18       96.39      3.53 o 
  -6 -15   2       12.56       12.59      0.53 o 
  -5 -15   2      353.12      379.46      6.85 o 
  -4 -15   2      151.27      155.32      2.82 o 
  -3 -15   2      243.37      224.11      5.87 o 
  -2 -15   2      110.73      107.12      3.11 o 
  -1 -15   2      189.05      200.03     11.58 o 
   0 -15   2      282.32      325.02     10.21 o 
   1 -15   2      186.74      190.62     13.91 o 
   2 -15   2      110.49      111.41      3.75 o 
   3 -15   2      242.76      232.87      5.42 o 
   4 -15   2      150.88      149.24      3.07 o 
   5 -15   2      350.23      354.01     11.48 o 
   6 -15   2       12.48       13.49      0.66 o 
  -6 -14   2       72.36       68.02      1.73 o 
  -5 -14   2      156.88      161.91      3.17 o 
  -4 -14   2       58.92       56.15      1.13 o 
  -3 -14   2      124.27      121.07      7.32 o 
  -2 -14   2       81.22       84.51      2.93 o 
  -1 -14   2      468.85      453.32     12.78 o 
   0 -14   2      426.78      475.68     11.16 o 
   1 -14   2      468.52      467.42     17.82 o 
   2 -14   2       81.26       83.08      2.89 o 
   3 -14   2      125.07      134.05      4.34 o 
   4 -14   2       59.57       58.83      1.29 o 
   5 -14   2      157.35      160.31      5.35 o 
   6 -14   2       72.09       70.21      2.14 o 
  -7 -13   2        9.94        8.49      0.53 o 
  -6 -13   2      117.97      120.39      2.85 o 
  -5 -13   2       12.37       13.20      0.51 o 
  -4 -13   2      149.51      144.94      2.53 o 
  -3 -13   2      130.50      125.59      6.06 o 
  -2 -13   2      146.84      143.50      4.08 o 
  -1 -13   2      393.46      382.92      6.91 o 
   0 -13   2     1096.78     1064.18     17.85 o 
   1 -13   2      392.95      386.21      8.84 o 
   2 -13   2      145.77      141.38      3.20 o 
   3 -13   2      128.98      124.03      3.95 o 
   4 -13   2      148.99      142.54      2.61 o 
   5 -13   2       11.96       12.13      0.56 o 
   6 -13   2      117.71      117.19      3.32 o 
   7 -13   2        9.63        6.97      0.61 o 
  -7 -12   2       21.18       22.26      0.99 o 
  -6 -12   2       23.11       23.58      0.80 o 
  -5 -12   2       74.98       71.86      1.33 o 
  -4 -12   2       79.73       74.59      1.91 o 
  -3 -12   2       84.18       81.53      4.13 o 
  -2 -12   2       24.32       25.28      0.66 o 
  -1 -12   2      518.64      505.07      8.06 o 
   0 -12   2      562.22      559.20      8.91 o 
   1 -12   2      521.13      506.70      8.47 o 
   2 -12   2       24.08       24.16      0.71 o 
   3 -12   2       84.34       84.91      2.55 o 
   4 -12   2       80.77       81.85      1.83 o 
   5 -12   2       77.44       76.48      1.96 o 
   6 -12   2       23.46       23.53      0.83 o 
   7 -12   2       20.83       22.74      1.20 o 
  -7 -11   2        6.32        4.87      0.40 o 
  -6 -11   2       60.33       63.51      1.66 o 
  -5 -11   2       75.94       73.03      1.23 o 
  -4 -11   2      135.22      125.45      4.12 o 
  -3 -11   2      386.39      387.99      8.20 o 
  -2 -11   2       58.48       67.09      1.87 o 
  -1 -11   2      546.39      558.70      8.79 o 
   0 -11   2      809.33      871.19     12.50 o 
   1 -11   2      543.78      548.16      7.91 o 
   2 -11   2       58.52       66.72      1.34 o 
   3 -11   2      385.74      390.07     10.23 o 
   4 -11   2      135.84      133.01      3.06 o 
   5 -11   2       75.67       68.77      1.73 o 
   6 -11   2       61.10       64.61      1.51 o 
   7 -11   2        6.32        4.47      0.54 o 
  -7 -10   2        7.69        7.03      0.58 o 
  -6 -10   2      125.72      124.95      2.99 o 
  -5 -10   2      138.05      140.11      2.92 o 
  -4 -10   2       40.40       38.48      1.55 o 
  -3 -10   2      730.34      743.00     17.11 o 
  -2 -10   2       16.34       19.54      0.57 o 
  -1 -10   2      672.54      657.80     13.86 o 
   0 -10   2      530.57      553.17     10.01 o 
   1 -10   2      660.96      641.95     19.33 o 
   2 -10   2       16.05       17.83      0.47 o 
   3 -10   2      726.59      713.99     19.15 o 
   4 -10   2       41.03       39.89      1.02 o 
   5 -10   2      139.07      132.00      2.82 o 
   6 -10   2      126.87      128.42      2.47 o 
   7 -10   2        7.94        6.82      0.69 o 
  -7  -9   2       55.04       58.39      2.44 o 
  -6  -9   2       64.36       65.48      1.68 o 
  -5  -9   2       30.25       28.70      0.57 o 
  -4  -9   2       53.43       55.46      1.56 o 
  -3  -9   2      236.78      239.71      4.75 o 
  -2  -9   2      115.63      109.57      2.15 o 
  -1  -9   2      873.01      883.57     14.34 o 
   0  -9   2      538.46      513.91      8.56 o 
   1  -9   2      872.23      883.55     13.13 o 
   2  -9   2      112.80      108.05      2.34 o 
   3  -9   2      236.99      235.11      5.03 o 
   4  -9   2       52.60       54.69      1.73 o 
   5  -9   2       30.00       27.27      0.74 o 
   6  -9   2       64.48       58.16      1.27 o 
   7  -9   2       54.02       52.00      1.47 o 
  -7  -8   2       18.85       18.87      0.81 o 
  -6  -8   2       84.40       84.84      1.95 o 
  -5  -8   2      127.32      124.89      1.92 o 
  -4  -8   2       23.29       21.69      0.78 o 
  -3  -8   2     1423.06     1561.66     28.74 o 
  -2  -8   2      268.74      278.67      3.94 o 
  -1  -8   2      836.04      888.82     16.88 o 
   0  -8   2      179.77      157.80      2.49 o 
   1  -8   2      842.35      879.63     13.38 o 
   2  -8   2      266.28      276.76      4.06 o 
   3  -8   2     1437.38     1497.91     49.62 o 
   4  -8   2       23.93       22.87      0.87 o 
   5  -8   2      130.96      133.60      3.11 o 
   6  -8   2       85.02       82.41      2.06 o 
   7  -8   2       18.10       17.73      0.66 o 
  -7  -7   2       81.30       77.75      2.39 o 
  -6  -7   2        7.47        8.41      0.47 o 
  -5  -7   2      122.71      112.59      1.71 o 
  -4  -7   2      134.72      137.45      4.61 o 
  -3  -7   2     1005.63      990.31     17.07 o 
  -2  -7   2      419.20      392.19      5.88 o 
  -1  -7   2      346.77      374.16      6.60 o 
   0  -7   2      623.03      627.44      7.78 o 
   1  -7   2      343.08      374.72      6.41 o 
   2  -7   2      413.55      405.92      8.02 o 
   3  -7   2     1001.45      969.56     25.60 o 
   4  -7   2      136.38      140.48      4.62 o 
   5  -7   2      122.52      111.96      2.14 o 
   6  -7   2        7.57        8.32      0.48 o 
   7  -7   2       82.38       79.55      2.07 o 
  -7  -6   2       86.34       84.79      2.59 o 
  -6  -6   2      133.57      132.02      2.58 o 
  -5  -6   2      167.45      166.39      2.48 o 
  -4  -6   2      105.37       99.96      2.41 o 
  -3  -6   2     1368.88     1309.22     24.42 o 
  -2  -6   2      259.91      251.66      4.12 o 
  -1  -6   2     1398.15     1322.85     24.57 o 
   0  -6   2      239.25      234.54      2.91 o 
   2  -6   2      261.29      249.41      3.81 o 
   3  -6   2     1358.11     1315.50     42.91 o 
   4  -6   2      104.28      100.39      4.78 o 
   5  -6   2      168.86      178.57      4.59 o 
   6  -6   2      133.34      128.20      2.73 o 
   7  -6   2       86.48       89.75      2.27 o 
  -7  -5   2      111.59      117.48      3.31 o 
  -6  -5   2       78.37       77.07      1.72 o 
  -5  -5   2      701.00      669.22      9.27 o 
  -4  -5   2      158.98      146.32      2.63 o 
  -3  -5   2      539.71      575.25     11.74 o 
  -2  -5   2      402.44      377.57      5.63 o 
   0  -5   2      564.42      556.19      6.48 o 
   2  -5   2      399.59      390.87      5.57 o 
   3  -5   2      542.86      546.43      9.92 o 
   4  -5   2      157.54      151.76      4.18 o 
   5  -5   2      699.23      679.77     13.80 o 
   6  -5   2       79.44       80.80      1.83 o 
   7  -5   2      110.37      110.01      2.58 o 
  -7  -4   2      213.22      222.66      5.94 o 
  -6  -4   2       84.66       87.47      1.86 o 
  -5  -4   2      465.19      450.07      7.31 o 
  -4  -4   2       96.78      102.18      2.34 o 
  -3  -4   2      166.25      165.14      2.79 o 
  -2  -4   2      616.36      622.31      9.52 o 
   2  -4   2      614.47      634.17     10.47 o 
   3  -4   2      166.51      171.65      3.96 o 
   4  -4   2       97.70      102.07      3.89 o 
   5  -4   2      466.01      457.89      9.95 o 
   6  -4   2       85.27       86.10      1.80 o 
   7  -4   2      210.39      207.19      4.67 o 
  -7  -3   2       51.58       52.10      1.26 o 
  -6  -3   2       32.50       34.42      0.87 o 
  -5  -3   2      242.84      228.51      5.58 o 
  -4  -3   2      128.24      139.46      3.09 o 
  -3  -3   2      408.39      383.74      7.12 o 
  -2  -3   2      434.70      437.43      7.39 o 
   0  -3   2      308.16      280.49      3.35 o 
   2  -3   2      437.61      434.87      7.80 o 
   3  -3   2      406.01      396.79      8.25 o 
   4  -3   2      127.95      137.44      3.94 o 
   5  -3   2      241.08      224.44      6.59 o 
   6  -3   2       32.64       35.58      0.87 o 
   7  -3   2       51.47       51.48      1.65 o 
  -7  -2   2       72.67       72.27      1.64 o 
  -6  -2   2      131.67      138.07      2.87 o 
  -5  -2   2      186.65      183.30      5.07 o 
  -4  -2   2        3.66        4.88      0.37 o 
  -3  -2   2      399.33      411.60      6.96 o 
  -2  -2   2      141.25      153.08      2.32 o 
   2  -2   2      141.48      153.08      2.41 o 
   3  -2   2      401.34      393.79      7.81 o 
   4  -2   2        3.67        4.28      0.78 o 
   5  -2   2      184.70      168.33      6.86 o 
   6  -2   2      130.09      125.72      3.33 o 
   7  -2   2       71.49       71.99      1.79 o 
  -7  -1   2       44.81       44.87      1.10 o 
  -6  -1   2       86.17       83.81      1.65 o 
  -5  -1   2       98.39      100.27      1.94 o 
  -4  -1   2      142.91      153.59      3.91 o 
  -3  -1   2      367.35      365.62      6.30 o 
  -2  -1   2      855.08      848.24     13.01 o 
  -1  -1   2      523.36      486.57      9.84 o 
   1  -1   2      529.57      498.48     14.67 o 
   2  -1   2      861.50      870.77     21.22 o 
   3  -1   2      365.99      363.30      6.63 o 
   4  -1   2      142.86      152.95      5.07 o 
   5  -1   2       97.13       97.67      1.98 o 
   6  -1   2       87.45       85.73      2.02 o 
   7  -1   2       44.65       43.46      1.16 o 
  -7   0   2       78.42       84.04      2.08 o 
  -6   0   2       68.66       65.63      1.46 o 
  -5   0   2       40.61       40.36      1.14 o 
  -4   0   2      233.14      261.71      5.31 o 
  -3   0   2      163.14      151.36      2.55 o 
  -2   0   2      448.41      444.65      6.06 o 
   0   0   2      460.17      413.85     13.28 o 
   2   0   2      444.39      455.38      6.75 o 
   3   0   2      161.89      159.43      2.88 o 
   4   0   2      235.18      254.39      7.97 o 
   5   0   2       40.88       41.31      1.05 o 
   6   0   2       68.44       65.30      1.34 o 
   7   0   2       78.65       87.92      2.04 o 
  -7   1   2       44.73       42.31      1.18 o 
  -6   1   2       87.04       83.14      1.51 o 
  -5   1   2       97.34      100.12      1.95 o 
  -4   1   2      143.34      155.26      3.24 o 
  -3   1   2      366.36      363.11      5.85 o 
  -2   1   2      856.67      870.46     12.82 o 
  -1   1   2      532.83      467.61     13.20 o 
   1   1   2      520.17      494.31     17.29 o 
   2   1   2      859.86      876.95     14.97 o 
   3   1   2      366.96      366.49      7.55 o 
   4   1   2      142.43      153.25      4.29 o 
   5   1   2       98.18       98.14      1.82 o 
   6   1   2       86.59       83.61      1.52 o 
   7   1   2       44.74       44.38      1.05 o 
  -7   2   2       71.43       69.02      1.76 o 
  -6   2   2      131.21      135.24      2.57 o 
  -5   2   2      186.55      178.86      4.49 o 
  -4   2   2        3.66        4.87      0.32 o 
  -3   2   2      398.25      406.92      6.49 o 
  -2   2   2      140.57      153.92      2.09 o 
   2   2   2      142.17      155.14      2.35 o 
   3   2   2      402.43      401.33      9.10 o 
   4   2   2        3.67        3.94      0.34 o 
   5   2   2      184.80      175.92      3.79 o 
   6   2   2      130.55      128.00      2.32 o 
   7   2   2       72.73       71.16      1.55 o 
  -7   3   2       51.46       51.73      1.53 o 
  -6   3   2       32.57       34.01      0.85 o 
  -5   3   2      242.88      221.70      4.24 o 
  -4   3   2      127.72      142.45      2.98 o 
  -3   3   2      409.22      393.23      6.65 o 
  -2   3   2      435.04      441.77      6.55 o 
   0   3   2      308.15      282.46      4.86 o 
   2   3   2      437.25      431.98      8.64 o 
   3   3   2      405.19      417.58      8.39 o 
   4   3   2      128.48      141.49      3.93 o 
   5   3   2      241.03      224.00      3.73 o 
   6   3   2       32.57       35.13      0.66 o 
   7   3   2       51.60       52.26      1.32 o 
  -7   4   2      211.53      213.59      7.40 o 
  -6   4   2       85.14       84.90      1.88 o 
  -5   4   2      465.56      446.92      7.81 o 
  -4   4   2       97.44      104.72      2.23 o 
  -3   4   2      167.31      168.75      2.90 o 
  -2   4   2      615.70      629.64      9.39 o 
   2   4   2      615.15      635.47     11.69 o 
   3   4   2      165.46      169.01      3.58 o 
   4   4   2       97.03      100.90      2.92 o 
   5   4   2      465.63      447.27      7.29 o 
   6   4   2       84.78       85.25      1.41 o 
   7   4   2      212.08      219.71      4.63 o 
  -7   5   2      111.08      112.34      2.57 o 
  -6   5   2       78.76       79.65      1.75 o 
  -5   5   2      698.74      662.71     11.24 o 
  -4   5   2      158.61      148.78      2.89 o 
  -3   5   2      538.24      559.86      9.33 o 
  -2   5   2      400.73      388.02      6.48 o 
   0   5   2      564.42      553.13      6.73 o 
   2   5   2      401.31      390.12      8.01 o 
   3   5   2      544.35      571.23     26.21 o 
   4   5   2      157.91      149.51      7.38 o 
   5   5   2      701.52      666.41     10.63 o 
   6   5   2       79.05       77.64      1.31 o 
   7   5   2      110.88      115.89      2.55 o 
  -7   6   2       85.75       88.25      2.33 o 
  -6   6   2      133.73      129.03      2.62 o 
  -5   6   2      168.06      167.51      2.95 o 
  -4   6   2      105.27       98.13      1.98 o 
  -3   6   2     1369.06     1301.79     39.30 o 
  -2   6   2      259.90      251.97      4.62 o 
   0   6   2      239.26      236.50      3.23 o 
   1   6   2     1395.24     1345.03     32.52 o 
   2   6   2      261.31      250.34      4.82 o 
   3   6   2     1357.92     1304.74     37.73 o 
   4   6   2      104.37      101.50      6.17 o 
   5   6   2      168.22      167.57      2.63 o 
   6   6   2      133.19      129.20      2.02 o 
   7   6   2       87.08       86.52      2.02 o 
  -7   7   2       82.20       78.32      2.06 o 
  -6   7   2        7.64        8.75      0.45 o 
  -5   7   2      122.56      114.54      2.40 o 
  -4   7   2      135.55      138.58      3.20 o 
  -3   7   2     1004.32      980.77     17.84 o 
  -2   7   2      416.89      417.46      7.38 o 
  -1   7   2      345.03      376.30      7.24 o 
   0   7   2      623.02      632.30      9.17 o 
   1   7   2      344.83      383.81      7.78 o 
   2   7   2      415.86      406.04      7.71 o 
   3   7   2     1002.78     1009.87     35.10 o 
   4   7   2      135.55      139.92      8.60 o 
   5   7   2      122.69      112.21      1.86 o 
   6   7   2        7.41        8.15      0.35 o 
   7   7   2       81.47       79.31      1.84 o 
  -7   8   2       18.16       17.57      0.88 o 
  -6   8   2       85.39       82.72      1.98 o 
  -5   8   2      130.11      129.93      2.58 o 
  -4   8   2       23.94       23.69      0.67 o 
  -3   8   2     1423.22     1426.83     62.27 o 
  -2   8   2      266.02      283.31      5.00 o 
  -1   8   2      836.30      865.58     16.03 o 
   0   8   2      179.78      155.63      2.67 o 
   1   8   2      842.08      838.33     20.64 o 
   2   8   2      268.99      282.73      5.38 o 
   4   8   2       23.28       22.31      1.05 o 
   5   8   2      128.15      123.25      2.97 o 
   6   8   2       84.05       82.48      1.53 o 
   7   8   2       18.78       19.69      0.87 o 
  -7   9   2       54.40       53.69      1.28 o 
  -6   9   2       64.98       59.46      1.51 o 
  -5   9   2       30.11       27.58      0.68 o 
  -4   9   2       52.38       55.24      1.60 o 
  -3   9   2      237.31      238.90      5.36 o 
  -2   9   2      113.66      113.92      2.62 o 
  -1   9   2      867.88      873.12     15.85 o 
   0   9   2      538.45      514.80     10.26 o 
   1   9   2      877.37      884.19     21.62 o 
   2   9   2      114.74      113.60      2.94 o 
   3   9   2      236.45      245.62      7.85 o 
   4   9   2       53.64       55.63      2.06 o 
   5   9   2       30.14       27.35      0.64 o 
   6   9   2       63.86       59.70      1.38 o 
   7   9   2       54.65       56.35      1.17 o 
  -7  10   2        7.89        7.30      0.35 o 
  -6  10   2      125.98      125.99      2.52 o 
  -5  10   2      140.23      128.95      2.46 o 
  -4  10   2       40.85       40.43      0.94 o 
  -3  10   2      730.08      736.04     15.92 o 
  -2  10   2       15.99       18.25      0.51 o 
  -1  10   2      667.13      690.34     16.81 o 
   0  10   2      530.61      550.13     11.00 o 
   1  10   2      666.32      659.19     29.36 o 
   2  10   2       16.40       19.38      0.70 o 
   3  10   2      726.88      734.85     19.37 o 
   4  10   2       40.59       38.59      1.25 o 
   5  10   2      136.92      132.79      4.28 o 
   6  10   2      126.60      123.12      2.54 o 
   7  10   2        7.75        6.53      0.37 o 
  -7  11   2        6.28        4.81      0.29 o 
  -6  11   2       60.70       64.26      1.36 o 
  -5  11   2       76.05       69.60      1.32 o 
  -4  11   2      134.53      135.44      2.31 o 
  -3  11   2      385.96      381.72      7.59 o 
  -2  11   2       58.02       67.20      1.67 o 
  -1  11   2      542.70      554.67     11.07 o 
   0  11   2      809.30      866.25     17.32 o 
   1  11   2      547.50      553.88     13.17 o 
   2  11   2       58.98       69.56      2.25 o 
   3  11   2      386.14      383.36      8.55 o 
   4  11   2      136.53      127.24      6.90 o 
   5  11   2       75.55       70.86      1.43 o 
   6  11   2       60.73       60.79      1.38 o 
   7  11   2        6.36        5.05      0.43 o 
  -7  12   2       20.64       23.28      0.66 o 
  -6  12   2       23.32       23.32      0.65 o 
  -5  12   2       76.84       78.33      1.40 o 
  -4  12   2       80.00       83.40      1.49 o 
  -3  12   2       83.55       84.62      1.66 o 
  -2  12   2       24.07       25.55      0.84 o 
  -1  12   2      519.26      520.02     11.53 o 
   0  12   2      562.23      567.07     12.51 o 
   1  12   2      520.53      516.73     14.21 o 
   2  12   2       24.32       24.42      0.80 o 
   3  12   2       84.98       85.94      7.13 o 
   4  12   2       80.50       76.87      4.00 o 
   5  12   2       75.56       71.82      1.61 o 
   6  12   2       23.23       23.11      0.75 o 
   7  12   2       21.38       22.45      1.80 o 
  -7  13   2        9.72        8.02      0.37 o 
  -6  13   2      118.00      113.73      2.33 o 
  -5  13   2       12.02       12.35      0.39 o 
  -4  13   2      149.66      139.66      2.47 o 
  -3  13   2      130.28      119.49      3.84 o 
  -2  13   2      146.19      142.92      3.27 o 
  -1  13   2      391.83      401.48     10.08 o 
   0  13   2     1096.76     1089.83     31.42 o 
   1  13   2      394.59      400.59     12.83 o 
   2  13   2      146.42      148.38      3.33 o 
   3  13   2      129.20      129.64      6.77 o 
   4  13   2      148.84      142.73      3.11 o 
   5  13   2       12.31       12.50      1.12 o 
   6  13   2      117.70      119.35      3.04 o 
   7  13   2        9.84        8.94      0.48 o 
  -6  14   2       71.83       69.97      1.47 o 
  -5  14   2      157.89      154.78      2.88 o 
  -4  14   2       59.44       59.06      1.13 o 
  -3  14   2      123.95      130.88      2.25 o 
  -2  14   2       81.12       82.52      1.98 o 
  -1  14   2      466.49      474.89     10.22 o 
   0  14   2      426.79      482.05     11.75 o 
   1  14   2      470.87      460.44     31.60 o 
   2  14   2       81.36       81.94      2.00 o 
   3  14   2      125.39      127.77      9.45 o 
   4  14   2       59.05       57.05      1.46 o 
   5  14   2      156.35      162.93      3.77 o 
   6  14   2       72.62       69.63      1.93 o 
  -6  15   2       12.37       13.90      0.45 o 
  -5  15   2      353.01      340.44      6.26 o 
  -4  15   2      152.12      145.04      2.53 o 
  -3  15   2      242.26      233.36      3.23 o 
  -2  15   2      110.24      108.31      2.57 o 
  -1  15   2      188.61      193.47      8.30 o 
   0  15   2      282.33      314.75      6.91 o 
   1  15   2      187.18      197.27     17.30 o 
   2  15   2      110.98      113.22      2.90 o 
   3  15   2      243.84      232.40      5.05 o 
   4  15   2      150.03      154.45      6.69 o 
   5  15   2      350.34      372.30     10.49 o 
   6  15   2       12.67       13.36      0.60 o 
  -6  16   2       91.37       96.72      1.93 o 
  -5  16   2      332.22      339.73      6.03 o 
  -4  16   2      112.25      109.84      1.97 o 
  -3  16   2      659.51      591.75      8.09 o 
  -2  16   2      136.06      132.37      3.21 o 
  -1  16   2      611.01      605.18     17.27 o 
   0  16   2      207.33      193.23      4.36 o 
   1  16   2      612.82      586.04     46.73 o 
   2  16   2      135.04      139.87      6.75 o 
   3  16   2      656.26      635.85     12.29 o 
   4  16   2      112.11      116.45      4.82 o 
   5  16   2      332.84      348.31      8.43 o 
   6  16   2       90.89       98.62      2.52 o 
  -6  17   2      179.59      178.85      4.51 o 
  -5  17   2      309.64      322.71      6.79 o 
  -4  17   2      390.14      408.83      7.51 o 
  -3  17   2      761.89      753.52     10.61 o 
  -2  17   2      636.55      595.74      9.20 o 
  -1  17   2      903.74      887.05     21.68 o 
   0  17   2     1679.11     1650.15     35.64 o 
   1  17   2      902.05      894.85     21.85 o 
   2  17   2      635.84      614.82     11.02 o 
   3  17   2      763.63      712.99     15.33 o 
   4  17   2      392.98      363.64     11.63 o 
   5  17   2      309.69      317.90      7.82 o 
   6  17   2      179.11      191.61      6.24 o 
  -6  18   2       65.60       63.73      1.44 o 
  -5  18   2      256.30      282.86      5.86 o 
  -4  18   2      103.47      104.46      2.24 o 
  -3  18   2     1105.16     1087.44     15.19 o 
  -2  18   2      667.53      631.58      9.06 o 
  -1  18   2     1063.95     1026.78     16.16 o 
   0  18   2      822.33      768.87     12.24 o 
   1  18   2     1064.06     1043.91     17.18 o 
   2  18   2      668.43      648.52     11.67 o 
   3  18   2     1107.26     1015.43     24.78 o 
   4  18   2      102.78      111.98      3.58 o 
   5  18   2      259.06      265.17      6.72 o 
   6  18   2       65.71       61.50      2.06 o 
  -5  19   2      284.66      297.66      6.33 o 
  -4  19   2      129.82      138.57      3.13 o 
  -3  19   2      767.25      707.04     12.30 o 
  -2  19   2      358.80      311.96      5.43 o 
  -1  19   2     1095.98     1060.79     16.55 o 
   0  19   2       20.76       21.59      0.52 o 
   1  19   2     1095.89     1043.16     17.61 o 
   2  19   2      354.24      359.67     11.30 o 
   3  19   2      764.06      734.60     32.78 o 
   4  19   2      128.90      141.19      4.51 o 
   5  19   2      287.10      302.64      9.13 o 
  -5  20   2       78.99       79.44      1.80 o 
  -4  20   2      156.43      186.18      3.87 o 
  -3  20   2      244.34      258.78      4.80 o 
  -2  20   2      246.01      249.16      4.22 o 
  -1  20   2      459.07      444.36      7.65 o 
   0  20   2      291.15      271.32      4.66 o 
   1  20   2      457.74      449.79      8.29 o 
   2  20   2      247.43      226.23      4.53 o 
   3  20   2      244.42      226.14     10.34 o 
   4  20   2      157.93      161.20      9.19 o 
   5  20   2       79.07       76.35      2.57 o 
  -5  21   2       85.84       90.75      2.30 o 
  -4  21   2       80.35       76.64      2.21 o 
  -3  21   2       32.14       29.20      0.88 o 
  -2  21   2      147.33      151.47      3.80 o 
  -1  21   2      182.57      160.07      2.80 o 
   0  21   2      115.82      105.03      1.95 o 
   1  21   2      181.80      184.25      8.51 o 
   2  21   2      149.27      127.73      4.17 o 
   3  21   2       32.14       35.00      1.85 o 
   4  21   2       79.68       89.52      2.82 o 
   5  21   2       86.39       86.87      2.85 o 
  -4  22   2       61.68       59.53      1.63 o 
  -3  22   2      129.37      131.72      3.75 o 
  -2  22   2       82.52       75.65      2.14 o 
  -1  22   2      155.93      156.28      3.37 o 
   0  22   2      462.43      416.77      8.61 o 
   1  22   2      156.16      147.66      4.48 o 
   2  22   2       83.22       71.08      3.46 o 
   3  22   2      129.96      141.11      5.92 o 
   4  22   2       61.91       57.75      2.74 o 
  -4  23   2      123.83      136.33      6.64 o 
  -3  23   2       95.93      109.26      3.55 o 
  -2  23   2       59.19       50.69      1.61 o 
  -1  23   2      304.16      326.83      6.60 o 
   0  23   2      227.16      207.15      5.94 o 
   1  23   2      304.65      293.36      8.75 o 
   2  23   2       58.08       62.57      2.71 o 
   3  23   2       96.52      103.62      4.67 o 
   4  23   2      124.25      134.05      5.72 o 
  -4  24   2       48.60       47.99      1.68 o 
  -3  24   2        3.59        3.28      0.39 o 
  -2  24   2      109.02      111.01      3.61 o 
  -1  24   2       23.58       21.41      0.78 o 
   0  24   2        4.75        6.10      0.48 o 
   1  24   2       22.97       25.35      1.45 o 
   2  24   2      110.01      109.89      4.76 o 
   3  24   2        3.49        3.28      0.50 o 
   4  24   2       48.71       52.02      2.21 o 
  -3  25   2        6.29        7.08      0.49 o 
  -2  25   2       25.72       25.27      1.11 o 
  -1  25   2       34.07       33.01      1.36 o 
   0  25   2        0.51        1.41      0.42 o 
   1  25   2       33.94       40.48      1.87 o 
   2  25   2       25.63       30.18      1.51 o 
   3  25   2        6.19        7.06      0.66 o 
  -2  26   2       21.99       21.41      0.89 o 
  -1  26   2       53.02       58.71      2.48 o 
   0  26   2       27.71       26.12      1.38 o 
   1  26   2       53.63       48.98      2.43 o 
   2  26   2       22.36       19.94      1.17 o 
  -1  27   2       61.33       65.03      2.76 o 
   0  27   2       12.45       11.11      0.78 o 
   1  27   2       61.26       62.25      2.74 o 
   0 -27   3       46.18       46.69      1.27 o 
  -2 -26   3       18.95       18.96      0.66 o 
  -1 -26   3       24.34       24.58      1.02 o 
   0 -26   3        7.86       10.39      0.45 o 
   1 -26   3       24.82       28.50      0.85 o 
   2 -26   3       19.05       20.65      0.66 o 
  -2 -25   3       51.25       50.31      1.27 o 
  -1 -25   3       26.62       29.04      1.19 o 
   0 -25   3       39.42       39.08      1.53 o 
   1 -25   3       25.88       27.56      0.70 o 
   2 -25   3       52.29       51.30      1.13 o 
  -3 -24   3       47.56       51.08      1.38 o 
  -2 -24   3        9.42        9.55      0.51 o 
  -1 -24   3      110.32      116.36      3.34 o 
   0 -24   3       11.84       10.89      0.73 o 
   1 -24   3      111.40      125.61      3.11 o 
   2 -24   3        9.52        8.69      0.36 o 
   3 -24   3       47.90       50.28      1.12 o 
  -4 -23   3       24.96       23.42      0.72 o 
  -3 -23   3       18.96       18.90      0.60 o 
  -2 -23   3       39.16       38.08      1.29 o 
  -1 -23   3        4.51        5.24      0.44 o 
   0 -23   3       94.10       94.87      3.29 o 
   1 -23   3        4.45        5.63      0.56 o 
   2 -23   3       39.05       39.74      0.95 o 
   3 -23   3       18.76       20.69      0.57 o 
   4 -23   3       24.84       23.94      0.71 o 
  -4 -22   3       47.16       45.88      1.15 o 
  -3 -22   3       63.78       61.94      1.53 o 
  -2 -22   3       35.79       38.06      1.28 o 
  -1 -22   3      149.90      137.18      3.91 o 
   0 -22   3       32.37       32.04      1.43 o 
   1 -22   3      149.13      145.43      4.70 o 
   2 -22   3       35.46       37.38      1.17 o 
   3 -22   3       64.59       68.29      1.47 o 
   4 -22   3       47.32       48.01      1.16 o 
  -4 -21   3       54.70       55.04      1.38 o 
  -3 -21   3      223.18      219.81      4.77 o 
  -2 -21   3      671.02      662.08     16.98 o 
  -1 -21   3        4.28        3.86      0.39 o 
   0 -21   3      265.31      252.84      5.45 o 
   1 -21   3        4.29        4.23      0.64 o 
   2 -21   3      676.46      654.71     17.50 o 
   3 -21   3      223.60      238.78      4.59 o 
   4 -21   3       53.59       57.48      1.73 o 
  -5 -20   3      110.15      107.51      2.78 o 
  -4 -20   3      403.53      411.59      8.82 o 
  -3 -20   3      218.67      212.28      4.62 o 
  -2 -20   3      345.00      338.36      8.95 o 
  -1 -20   3      749.99      724.54     14.57 o 
   0 -20   3      437.91      431.53      9.03 o 
   1 -20   3      748.12      736.40     14.15 o 
   2 -20   3      343.62      340.03      7.60 o 
   3 -20   3      219.15      225.21      4.68 o 
   4 -20   3      401.98      424.97      9.03 o 
   5 -20   3      110.96      114.61      4.88 o 
  -5 -19   3      210.75      216.52      4.64 o 
  -4 -19   3      299.18      316.58      6.82 o 
  -3 -19   3      405.33      425.88     11.71 o 
  -2 -19   3      337.88      326.21      6.12 o 
  -1 -19   3      131.06      125.76      2.74 o 
   0 -19   3      437.17      432.92      8.49 o 
   1 -19   3      133.50      140.36      2.81 o 
   2 -19   3      342.17      348.94      6.71 o 
   3 -19   3      403.39      380.54      7.49 o 
   4 -19   3      300.73      325.58      6.86 o 
   5 -19   3      209.71      218.78      8.48 o 
  -5 -18   3       40.95       42.83      1.05 o 
  -4 -18   3      607.46      610.59     14.84 o 
  -3 -18   3      278.84      263.95      5.83 o 
  -2 -18   3     1494.82     1449.54     27.94 o 
  -1 -18   3      104.50      115.15      2.35 o 
   0 -18   3      459.38      459.89      8.92 o 
   1 -18   3      104.71      111.79      2.38 o 
   2 -18   3     1486.43     1512.58     28.52 o 
   3 -18   3      280.56      276.96      4.89 o 
   4 -18   3      605.61      637.43     13.34 o 
   5 -18   3       40.43       42.42      1.30 o 
  -5 -17   3      119.70      122.24      2.48 o 
  -4 -17   3      668.81      694.73     15.49 o 
  -3 -17   3       45.60       46.86      1.17 o 
  -2 -17   3      372.04      387.26      7.15 o 
  -1 -17   3      137.67      132.64      3.16 o 
   0 -17   3      189.81      197.44      3.93 o 
   1 -17   3      136.97      123.85      2.64 o 
   2 -17   3      368.10      359.00      7.26 o 
   3 -17   3       45.02       48.42      1.10 o 
   4 -17   3      674.02      690.01     13.61 o 
   5 -17   3      118.55      115.76      4.89 o 
  -6 -16   3       27.15       26.53      0.74 o 
  -5 -16   3      237.12      244.82      4.47 o 
  -4 -16   3      436.30      420.74      7.53 o 
  -3 -16   3      107.93      103.15      1.97 o 
  -2 -16   3      284.94      283.14      4.94 o 
  -1 -16   3      289.21      291.99      7.71 o 
   0 -16   3      239.18      261.78      6.23 o 
   1 -16   3      289.07      292.21      8.15 o 
   2 -16   3      288.34      284.44      5.61 o 
   3 -16   3      107.32      102.25      2.39 o 
   4 -16   3      440.21      442.47      8.11 o 
   5 -16   3      236.84      245.31      7.74 o 
   6 -16   3       26.82       27.51      0.90 o 
  -6 -15   3       52.36       53.08      1.19 o 
  -5 -15   3       65.72       68.80      1.30 o 
  -4 -15   3       92.32       86.05      1.62 o 
  -3 -15   3      133.50      125.83      2.25 o 
  -2 -15   3       60.55       61.10      1.56 o 
  -1 -15   3      299.99      309.37      7.27 o 
   0 -15   3        5.70        5.56      0.38 o 
   1 -15   3      299.34      306.86      6.01 o 
   2 -15   3       59.42       59.09      1.25 o 
   3 -15   3      130.63      112.61      3.20 o 
   4 -15   3       91.98       93.50      1.77 o 
   5 -15   3       65.66       69.58      2.03 o 
   6 -15   3       52.20       54.24      1.63 o 
  -6 -14   3       31.59       30.38      0.79 o 
  -5 -14   3        8.87        9.69      0.37 o 
  -4 -14   3       32.43       32.42      0.67 o 
  -3 -14   3      308.16      282.48      4.79 o 
  -2 -14   3      435.10      446.03      8.72 o 
  -1 -14   3       78.14       83.01      1.94 o 
   0 -14   3       99.23       81.70      1.74 o 
   1 -14   3       77.15       80.06      1.76 o 
   2 -14   3      437.18      446.55      9.46 o 
   3 -14   3      311.18      295.28      5.74 o 
   4 -14   3       32.20       30.09      0.73 o 
   5 -14   3        8.81        8.37      0.42 o 
   6 -14   3       32.69       33.35      0.93 o 
  -6 -13   3        1.99        1.96      0.24 o 
  -5 -13   3       57.22       53.27      0.96 o 
  -4 -13   3      155.32      150.58      2.28 o 
  -3 -13   3       57.46       57.05      1.28 o 
  -2 -13   3       89.52       93.58      1.99 o 
  -1 -13   3      131.85      137.87      3.09 o 
   0 -13   3      373.91      382.98      7.41 o 
   1 -13   3      130.59      137.58      2.82 o 
   2 -13   3       88.20       90.35      2.14 o 
   3 -13   3       58.19       58.12      1.32 o 
   4 -13   3      154.60      151.67      2.80 o 
   5 -13   3       57.88       59.33      1.44 o 
   6 -13   3        2.05        2.25      0.21 o 
  -6 -12   3        6.22        6.91      0.37 o 
  -5 -12   3       21.33       21.29      0.50 o 
  -4 -12   3      235.83      220.31      2.98 o 
  -3 -12   3       32.90       33.52      0.87 o 
  -2 -12   3      646.08      650.45     12.59 o 
  -1 -12   3       61.82       67.85      1.38 o 
   0 -12   3        0.64        0.63      0.19 o 
   1 -12   3       61.74       69.34      1.49 o 
   2 -12   3      649.76      654.30     13.56 o 
   3 -12   3       32.66       33.62      1.15 o 
   4 -12   3      236.97      216.79      3.85 o 
   5 -12   3       21.29       23.24      0.65 o 
   6 -12   3        6.23        6.00      0.37 o 
  -7 -11   3        9.27        8.74      0.34 o 
  -6 -11   3       13.01       12.49      0.48 o 
  -5 -11   3      104.13      107.82      1.60 o 
  -4 -11   3       96.16       94.28      1.37 o 
  -3 -11   3      181.02      186.20      3.77 o 
  -2 -11   3      349.06      356.18      6.96 o 
  -1 -11   3      146.60      144.79      2.57 o 
   0 -11   3       67.79       72.43      1.44 o 
   1 -11   3      146.44      147.42      2.58 o 
   2 -11   3      346.78      351.59      7.50 o 
   3 -11   3      179.53      181.69      5.02 o 
   4 -11   3       94.65       90.84      1.75 o 
   5 -11   3      102.50      104.67      1.98 o 
   6 -11   3       13.03       11.54      0.50 o 
   7 -11   3        9.18        8.09      0.60 o 
  -7 -10   3       35.03       32.79      1.14 o 
  -6 -10   3       73.92       69.08      1.40 o 
  -5 -10   3       78.06       75.56      1.15 o 
  -4 -10   3       97.88       95.76      1.41 o 
  -3 -10   3      158.12      155.32      2.97 o 
  -2 -10   3       85.39      101.85      2.10 o 
  -1 -10   3      183.11      183.85      3.20 o 
   0 -10   3       33.86       38.11      0.72 o 
   1 -10   3      183.70      192.58      4.75 o 
   2 -10   3       86.40       99.98      2.26 o 
   3 -10   3      158.84      156.16      4.30 o 
   4 -10   3       97.26       98.08      1.71 o 
   5 -10   3       78.10       75.28      1.47 o 
   6 -10   3       74.86       72.23      1.77 o 
   7 -10   3       35.24       36.31      1.33 o 
  -7  -9   3      113.24      104.22      2.17 o 
  -6  -9   3       10.83       12.12      0.43 o 
  -5  -9   3      518.64      496.29      6.79 o 
  -4  -9   3       88.81       90.36      1.37 o 
  -3  -9   3      251.57      274.79      4.55 o 
  -2  -9   3      119.19      127.54      2.61 o 
  -1  -9   3      644.78      656.92     10.40 o 
   0  -9   3      630.34      684.36     10.68 o 
   1  -9   3      646.31      657.07     10.90 o 
   2  -9   3      118.88      127.09      2.47 o 
   3  -9   3      252.17      267.90      7.20 o 
   4  -9   3       86.86       82.69      1.97 o 
   5  -9   3      525.36      546.52      9.55 o 
   6  -9   3       10.75       10.88      0.52 o 
   7  -9   3      113.97      109.97      2.66 o 
  -7  -8   3      131.87      126.54      3.04 o 
  -6  -8   3       95.82       97.61      1.86 o 
  -5  -8   3      480.32      475.02      6.30 o 
  -4  -8   3       25.57       27.27      0.59 o 
  -3  -8   3      316.97      351.95      6.22 o 
  -2  -8   3      186.95      191.83      3.40 o 
  -1  -8   3     2320.14     2466.44     64.66 o 
   0  -8   3      122.22      141.73      2.31 o 
   2  -8   3      190.31      186.50      3.45 o 
   3  -8   3      315.82      339.65      9.18 o 
   4  -8   3       25.49       26.45      1.30 o 
   5  -8   3      480.62      489.05      8.84 o 
   6  -8   3       95.92       94.76      2.45 o 
   7  -8   3      131.39      128.39      3.17 o 
  -7  -7   3      143.59      140.04      3.30 o 
  -6  -7   3      244.88      253.42      4.47 o 
  -5  -7   3      464.06      458.39      6.01 o 
  -4  -7   3       78.45       73.98      1.27 o 
  -3  -7   3      307.01      342.34      6.01 o 
  -2  -7   3       99.18       95.43      2.03 o 
  -1  -7   3     1330.71     1416.84     20.56 o 
   0  -7   3      820.53      884.91     14.55 o 
   1  -7   3     1332.27     1344.39     66.12 o 
   2  -7   3      101.35       97.63      3.97 o 
   3  -7   3      309.94      338.23     10.78 o 
   4  -7   3       80.02       78.49      2.69 o 
   5  -7   3      463.36      455.08      8.44 o 
   6  -7   3      240.73      251.77      5.92 o 
   7  -7   3      142.35      137.85      3.41 o 
  -7  -6   3       95.88       90.65      2.24 o 
  -6  -6   3      157.55      156.27      2.88 o 
  -5  -6   3       55.97       53.47      0.88 o 
  -4  -6   3      229.21      217.79      3.69 o 
  -3  -6   3     1274.46     1299.53     20.73 o 
  -2  -6   3     1253.45     1247.47     22.05 o 
   0  -6   3      553.32      560.21      8.53 o 
   2  -6   3     1238.40     1147.31     34.58 o 
   3  -6   3     1267.98     1255.29     39.87 o 
   4  -6   3      227.50      220.01      7.06 o 
   5  -6   3       56.84       58.61      1.39 o 
   6  -6   3      158.18      154.21      3.39 o 
   7  -6   3       97.23       92.75      2.34 o 
  -7  -5   3      122.08      113.62      2.74 o 
  -6  -5   3       43.36       42.97      0.91 o 
  -5  -5   3      569.03      566.71      7.36 o 
  -4  -5   3       82.06       79.56      1.39 o 
  -3  -5   3     1006.31     1042.25     18.16 o 
  -2  -5   3      152.92      151.24      2.56 o 
  -1  -5   3      293.90      300.89      4.49 o 
   0  -5   3      443.43      478.05      6.69 o 
   2  -5   3      152.40      142.35      3.23 o 
   3  -5   3     1011.80     1040.40     32.59 o 
   4  -5   3       84.31       83.11      2.81 o 
   5  -5   3      563.26      536.19     10.22 o 
   6  -5   3       43.43       42.28      1.13 o 
   7  -5   3      120.01      112.84      2.84 o 
  -7  -4   3       11.60       11.19      0.62 o 
  -6  -4   3       20.53       21.47      0.53 o 
  -5  -4   3      391.56      371.92      4.79 o 
  -4  -4   3       48.56       49.62      0.93 o 
  -3  -4   3      195.53      191.44      3.87 o 
  -2  -4   3      293.57      261.12      4.09 o 
  -1  -4   3     1594.79     1562.90     34.01 o 
   0  -4   3       29.62       28.95      0.43 o 
   2  -4   3      295.02      266.20      6.52 o 
   3  -4   3      193.97      204.41      7.88 o 
   4  -4   3       47.14       49.61      1.56 o 
   5  -4   3      391.67      384.09      6.98 o 
   6  -4   3       20.76       20.51      0.62 o 
   7  -4   3       12.12       12.48      0.54 o 
  -7  -3   3       35.17       32.43      1.33 o 
  -6  -3   3       94.15      101.18      1.72 o 
  -5  -3   3      220.53      219.11      2.83 o 
  -4  -3   3      140.00      140.38      2.55 o 
  -3  -3   3      189.46      204.59      3.86 o 
  -2  -3   3      165.36      174.03      3.03 o 
  -1  -3   3      129.47      138.49      2.02 o 
   0  -3   3      379.05      375.29      6.65 o 
   1  -3   3      125.43      136.18      1.99 o 
   2  -3   3      166.62      169.32      3.54 o 
   3  -3   3      187.49      199.04      5.52 o 
   4  -3   3      137.84      137.59      3.91 o 
   5  -3   3      217.26      211.64      3.57 o 
   6  -3   3       95.10       99.23      2.05 o 
   7  -3   3       35.42       34.26      1.03 o 
  -7  -2   3        5.71        6.45      0.53 o 
  -6  -2   3      200.63      196.26      3.45 o 
  -5  -2   3       77.14       77.46      1.12 o 
  -4  -2   3       59.29       53.47      1.67 o 
  -3  -2   3       39.09       43.51      1.54 o 
  -2  -2   3      131.95      136.44      2.61 o 
  -1  -2   3      145.93      156.08      2.44 o 
   0  -2   3        1.87        2.79      0.19 o 
   1  -2   3      145.45      159.07      2.22 o 
   2  -2   3      133.80      141.09      3.34 o 
   3  -2   3       39.85       39.56      1.28 o 
   4  -2   3       59.92       49.76      2.36 o 
   5  -2   3       76.47       76.04      1.75 o 
   6  -2   3      200.49      197.11      3.78 o 
   7  -2   3        5.71        6.24      0.35 o 
  -7  -1   3       16.27       18.45      0.70 o 
  -6  -1   3       31.85       34.25      0.78 o 
  -5  -1   3      144.73      142.04      1.84 o 
  -4  -1   3       83.05       88.69      1.67 o 
  -3  -1   3       43.85       46.82      0.88 o 
  -2  -1   3       34.16       30.86      0.87 o 
  -1  -1   3       92.93       96.40      1.69 o 
   1  -1   3       93.98       95.55      1.50 o 
   2  -1   3       34.59       34.05      2.74 o 
   3  -1   3       43.92       46.30      1.16 o 
   4  -1   3       82.98       85.94      3.78 o 
   5  -1   3      145.76      145.42      2.82 o 
   6  -1   3       31.27       31.60      0.83 o 
   7  -1   3       16.13       18.57      0.60 o 
  -7   0   3       16.14       15.59      0.64 o 
  -6   0   3       12.97       14.67      0.51 o 
  -5   0   3       73.84       68.03      1.15 o 
  -4   0   3      110.22      116.76      2.16 o 
  -3   0   3       55.30       51.18      1.01 o 
  -2   0   3       14.94       13.68      0.33 o 
   0   0   3      135.98      105.80      2.07 o 
   2   0   3       15.00       13.75      0.71 o 
   3   0   3       55.29       50.42      1.25 o 
   4   0   3      109.78      117.34      3.32 o 
   5   0   3       74.40       71.22      1.36 o 
   6   0   3       13.07       15.80      0.52 o 
   7   0   3       16.26       16.43      0.55 o 
  -7   1   3       16.18       18.10      0.70 o 
  -6   1   3       31.50       33.24      0.82 o 
  -5   1   3      145.29      143.08      2.02 o 
  -4   1   3       82.77       87.29      1.65 o 
  -3   1   3       43.69       47.45      1.10 o 
  -2   1   3       34.52       31.95      0.85 o 
  -1   1   3       94.14       95.71      1.31 o 
   1   1   3       92.77       94.11      1.66 o 
   2   1   3       34.23       29.60      0.84 o 
   3   1   3       44.08       45.47      1.15 o 
   4   1   3       83.26       87.09      2.83 o 
   5   1   3      145.21      144.91      2.28 o 
   6   1   3       31.61       32.09      0.75 o 
   7   1   3       16.22       18.76      0.60 o 
  -7   2   3        5.74        6.16      0.41 o 
  -6   2   3      200.43      194.79      3.95 o 
  -5   2   3       76.34       76.25      1.10 o 
  -4   2   3       59.73       52.50      1.06 o 
  -3   2   3       39.56       40.83      0.88 o 
  -2   2   3      133.94      138.10      2.42 o 
  -1   2   3      146.01      157.56      2.24 o 
   0   2   3        1.87        2.03      0.11 o 
   1   2   3      145.37      155.08      3.02 o 
   2   2   3      131.82      136.04      4.21 o 
   3   2   3       39.38       39.89      1.39 o 
   4   2   3       59.49       50.86      2.22 o 
   5   2   3       77.27       75.67      1.22 o 
   6   2   3      200.69      196.51      3.46 o 
   7   2   3        5.68        5.85      0.36 o 
  -7   3   3       35.21       32.78      0.91 o 
  -6   3   3       95.55      101.92      2.13 o 
  -5   3   3      217.51      210.98      2.95 o 
  -4   3   3      137.78      139.19      2.53 o 
  -3   3   3      186.97      205.55      4.18 o 
  -2   3   3      165.93      173.52      3.17 o 
  -1   3   3      125.52      134.33      2.44 o 
   0   3   3      379.05      359.19      5.57 o 
   1   3   3      129.39      140.41      2.71 o 
   2   3   3      166.05      173.86      5.24 o 
   3   3   3      189.99      205.01      7.29 o 
   4   3   3      140.07      138.56      3.89 o 
   5   3   3      220.29      214.92      3.12 o 
   6   3   3       93.70       97.96      1.86 o 
   7   3   3       35.38       34.94      0.82 o 
  -7   4   3       12.22       12.68      0.56 o 
  -6   4   3       20.91       21.22      0.65 o 
  -5   4   3      390.02      373.06      5.52 o 
  -4   4   3       47.40       50.83      1.04 o 
  -3   4   3      195.51      199.16      5.13 o 
  -2   4   3      296.38      265.38      4.80 o 
   0   4   3       29.62       28.49      0.49 o 
   2   4   3      292.21      269.02      6.39 o 
   3   4   3      193.97      192.25     14.64 o 
   4   4   3       48.30       49.94      1.55 o 
   5   4   3      393.22      369.55      5.13 o 
   6   4   3       20.38       20.56      0.53 o 
   7   4   3       11.50       12.31      0.56 o 
  -7   5   3      120.54      109.78      2.80 o 
  -6   5   3       43.57       43.09      1.05 o 
  -5   5   3      566.88      541.08      9.41 o 
  -4   5   3       84.10       82.47      1.57 o 
  -3   5   3     1014.48     1059.69     23.16 o 
  -2   5   3      151.05      147.03      2.72 o 
  -1   5   3      296.82      314.68      6.31 o 
   0   5   3      443.43      476.66      9.60 o 
   1   5   3      292.83      308.34      7.49 o 
   2   5   3      154.29      145.13      4.53 o 
   3   5   3     1003.64     1064.10     33.51 o 
   4   5   3       82.27       79.48      5.97 o 
   5   5   3      565.40      547.20      8.44 o 
   6   5   3       43.23       42.00      0.90 o 
   7   5   3      121.54      116.16      2.51 o 
  -7   6   3       97.18       92.49      2.34 o 
  -6   6   3      158.12      156.13      3.15 o 
  -5   6   3       56.48       56.64      1.05 o 
  -4   6   3      227.24      221.39      3.92 o 
  -3   6   3     1264.64     1279.82     33.61 o 
  -2   6   3     1239.75     1249.65     30.25 o 
   0   6   3      553.33      550.33     11.12 o 
   1   6   3     2005.66     2087.75    100.47 o 
   2   6   3     1252.07     1242.17     29.26 o 
   3   6   3     1277.80     1315.01     41.07 o 
   4   6   3      229.48      218.79      8.50 o 
   5   6   3       56.33       54.07      1.22 o 
   6   6   3      157.60      153.20      2.52 o 
   7   6   3       95.94       92.59      2.08 o 
  -7   7   3      142.45      136.63      3.37 o 
  -6   7   3      240.27      247.01      4.97 o 
  -5   7   3      464.51      449.24      6.92 o 
  -4   7   3       80.49       76.96      1.57 o 
  -3   7   3      308.93      342.37      7.55 o 
  -2   7   3      102.07      101.13      2.20 o 
  -1   7   3     1331.09     1405.37     45.08 o 
   0   7   3      820.53      868.54     15.73 o 
   1   7   3     1331.89     1381.20     32.92 o 
   2   7   3       98.48       92.11      2.29 o 
   3   7   3      308.02      348.61     11.08 o 
   4   7   3       77.98       75.38      2.14 o 
   5   7   3      462.90      453.11      7.08 o 
   6   7   3      245.35      252.23      4.24 o 
   7   7   3      143.48      141.02      3.19 o 
  -7   8   3      131.24      132.30      3.17 o 
  -6   8   3       96.17       94.26      1.82 o 
  -5   8   3      479.50      482.19      7.33 o 
  -4   8   3       25.64       27.02      0.60 o 
  -3   8   3      315.39      339.26      6.73 o 
  -2   8   3      189.81      192.26      4.84 o 
   0   8   3      122.22      143.22      2.97 o 
   1   8   3     2320.11     2512.49     65.26 o 
   2   8   3      187.43      191.44      6.20 o 
   3   8   3      317.40      350.03     11.69 o 
   4   8   3       25.42       27.86      0.88 o 
   5   8   3      481.45      471.88      7.10 o 
   6   8   3       95.56       96.81      1.73 o 
   7   8   3      132.02      130.16      2.81 o 
  -7   9   3      113.21      111.87      2.71 o 
  -6   9   3       10.84       12.14      0.48 o 
  -5   9   3      521.67      528.61      7.92 o 
  -4   9   3       87.47       86.19      1.33 o 
  -3   9   3      250.97      267.37      5.34 o 
  -2   9   3      119.29      132.61      3.31 o 
  -1   9   3      646.05      664.96     12.93 o 
   0   9   3      630.33      675.33     13.66 o 
   1   9   3      645.05      652.73     13.99 o 
   2   9   3      118.78      124.60      4.21 o 
   3   9   3      252.77      268.29      9.33 o 
   4   9   3       88.19       88.10      1.53 o 
   5   9   3      522.31      506.18      9.40 o 
   6   9   3       10.74       11.51      0.42 o 
   7   9   3      113.99      107.77      2.77 o 
  -7  10   3       34.93       37.42      1.01 o 
  -6  10   3       74.56       71.68      1.79 o 
  -5  10   3       78.08       74.39      1.30 o 
  -4  10   3       97.04       99.12      1.42 o 
  -3  10   3      159.47      155.88      3.23 o 
  -2  10   3       85.75      100.19      2.36 o 
  -1  10   3      183.70      186.02      4.21 o 
   0  10   3       33.86       38.18      1.05 o 
   1  10   3      183.10      189.04      7.78 o 
   2  10   3       86.05      104.26      3.39 o 
   3  10   3      157.49      159.79      4.30 o 
   4  10   3       98.11       94.51      1.60 o 
   5  10   3       78.09       76.13      1.69 o 
   6  10   3       74.22       71.18      1.62 o 
   7  10   3       35.34       33.95      1.26 o 
  -7  11   3        9.18        9.20      0.39 o 
  -6  11   3       13.13       12.02      0.42 o 
  -5  11   3      102.61      104.74      1.88 o 
  -4  11   3       94.76       91.23      1.34 o 
  -3  11   3      178.92      181.30      3.43 o 
  -2  11   3      346.36      353.54      7.69 o 
  -1  11   3      147.17      154.31      3.29 o 
   0  11   3       67.78       73.59      1.75 o 
   1  11   3      145.87      146.04      6.30 o 
   2  11   3      349.49      350.04      9.39 o 
   3  11   3      181.64      183.78      4.97 o 
   4  11   3       96.04       93.31      1.53 o 
   5  11   3      104.02      107.62      2.45 o 
   6  11   3       12.92       11.76      0.45 o 
   7  11   3        9.27        9.15      0.48 o 
  -6  12   3        6.27        6.27      0.35 o 
  -5  12   3       21.14       23.60      0.57 o 
  -4  12   3      237.47      214.86      2.92 o 
  -3  12   3       32.43       33.83      0.66 o 
  -2  12   3      649.42      639.27     12.55 o 
  -1  12   3       61.65       69.56      1.68 o 
   0  12   3        0.64        3.04      0.48 o 
   1  12   3       61.91       70.00      3.03 o 
   2  12   3      646.42      633.40     16.96 o 
   3  12   3       33.14       33.00      1.88 o 
   4  12   3      235.34      216.54      3.53 o 
   5  12   3       21.48       21.32      0.74 o 
   6  12   3        6.18        6.51      0.53 o 
  -6  13   3        2.03        1.95      0.21 o 
  -5  13   3       57.36       59.60      1.11 o 
  -4  13   3      154.44      151.63      2.17 o 
  -3  13   3       57.99       58.36      0.85 o 
  -2  13   3       88.81       91.60      1.98 o 
  -1  13   3      130.97      135.24      2.81 o 
   0  13   3      373.91      369.16      7.40 o 
   1  13   3      131.47      136.50      3.60 o 
   2  13   3       88.89       94.25      2.84 o 
   3  13   3       57.67       56.07      1.08 o 
   4  13   3      155.47      148.16      3.10 o 
   5  13   3       57.75       53.50      1.67 o 
   6  13   3        2.01        1.81      0.29 o 
  -6  14   3       32.46       33.57      0.84 o 
  -5  14   3        8.86        8.71      0.37 o 
  -4  14   3       32.44       29.09      0.59 o 
  -3  14   3      310.65      292.94      3.51 o 
  -2  14   3      436.62      453.81      8.98 o 
  -1  14   3       77.65       77.82      1.74 o 
   0  14   3       99.23       78.13      1.88 o 
   1  14   3       77.63       84.45      2.74 o 
   2  14   3      435.66      446.50      9.95 o 
   3  14   3      308.69      282.47      4.38 o 
   4  14   3       32.19       32.42      0.83 o 
   5  14   3        8.82        8.83      0.45 o 
   6  14   3       31.81       31.43      1.73 o 
  -6  15   3       52.08       55.05      1.14 o 
  -5  15   3       65.56       70.81      1.38 o 
  -4  15   3       91.31       94.34      1.66 o 
  -3  15   3      131.83      111.16      1.73 o 
  -2  15   3       59.58       57.23      0.89 o 
  -1  15   3      299.03      302.87      6.17 o 
   0  15   3        5.71        5.97      0.35 o 
   1  15   3      300.30      304.13      7.12 o 
   2  15   3       60.39       61.00      0.96 o 
   3  15   3      132.29      129.96      2.13 o 
   4  15   3       92.99       85.08      2.48 o 
   5  15   3       65.81       68.62      1.67 o 
   6  15   3       52.49       55.72      1.85 o 
  -6  16   3       26.77       27.38      0.64 o 
  -5  16   3      236.89      247.73      4.37 o 
  -4  16   3      439.75      448.29      7.73 o 
  -3  16   3      107.54      101.40      1.61 o 
  -2  16   3      288.68      287.34      3.61 o 
  -1  16   3      289.03      291.10      4.45 o 
   0  16   3      239.18      258.12      4.95 o 
   1  16   3      289.23      293.76      4.40 o 
   2  16   3      284.59      287.28      4.25 o 
   3  16   3      107.70      107.53      2.06 o 
   4  16   3      436.76      423.45     10.77 o 
   5  16   3      237.08      247.39      6.48 o 
   6  16   3       27.20       28.54      1.04 o 
  -5  17   3      119.54      111.36      2.13 o 
  -4  17   3      675.81      678.07     11.93 o 
  -3  17   3       45.09       48.62      0.92 o 
  -2  17   3      370.19      358.85      4.82 o 
  -1  17   3      137.96      123.17      1.76 o 
   0  17   3      189.81      197.34      2.87 o 
   1  17   3      136.69      141.46      2.14 o 
   2  17   3      369.94      399.75      5.88 o 
   3  17   3       45.53       50.02      1.46 o 
   4  17   3      667.03      695.39     20.56 o 
   5  17   3      118.72      128.58      3.89 o 
  -5  18   3       40.56       40.62      1.07 o 
  -4  18   3      604.10      650.50     12.20 o 
  -3  18   3      280.18      288.87      4.73 o 
  -2  18   3     1483.88     1530.88     21.13 o 
  -1  18   3      104.94      112.98      1.50 o 
   0  18   3      459.38      458.08      6.45 o 
   1  18   3      104.27      116.52      1.82 o 
   2  18   3     1497.38     1482.37     24.79 o 
   3  18   3      279.20      278.13      8.88 o 
   4  18   3      608.96      628.51     25.66 o 
   5  18   3       40.82       43.75      1.54 o 
  -5  19   3      209.92      216.67      4.67 o 
  -4  19   3      300.96      320.79      6.84 o 
  -3  19   3      405.61      390.80      6.56 o 
  -2  19   3      341.15      357.67      5.30 o 
  -1  19   3      132.58      146.11      2.19 o 
   0  19   3      437.17      435.82      6.87 o 
   1  19   3      131.96      123.80      2.23 o 
   2  19   3      338.90      329.71      7.15 o 
   3  19   3      403.10      439.61     16.21 o 
   4  19   3      298.95      325.92     13.13 o 
   5  19   3      210.54      224.21      6.67 o 
  -5  20   3      110.29      118.81      2.51 o 
  -4  20   3      400.82      432.06      8.96 o 
  -3  20   3      218.45      226.54      4.02 o 
  -2  20   3      342.89      346.64      5.47 o 
  -1  20   3      747.27      755.78     11.75 o 
   0  20   3      437.90      444.60      8.50 o 
   1  20   3      750.85      730.19     12.67 o 
   2  20   3      345.73      331.60      8.22 o 
   3  20   3      219.37      221.52      9.34 o 
   4  20   3      404.68      432.46     17.31 o 
   5  20   3      110.83      114.61      4.80 o 
  -4  21   3       53.38       59.51      1.39 o 
  -3  21   3      222.81      235.42      4.53 o 
  -2  21   3      676.43      672.36     11.22 o 
  -1  21   3        4.26        4.28      0.32 o 
   0  21   3      265.31      264.25      5.09 o 
   1  21   3        4.31        3.09      0.29 o 
   2  21   3      671.06      664.03     15.87 o 
   3  21   3      223.97      233.25      9.75 o 
   4  21   3       54.91       58.24      2.66 o 
  -4  22   3       47.12       49.01      1.15 o 
  -3  22   3       64.18       70.84      1.44 o 
  -2  22   3       35.56       36.64      0.87 o 
  -1  22   3      148.43      151.29      3.14 o 
   0  22   3       32.37       32.15      0.82 o 
   1  22   3      150.60      133.57      3.17 o 
   2  22   3       35.70       38.29      1.35 o 
   3  22   3       64.18       64.20      3.09 o 
   4  22   3       47.36       48.08      2.20 o 
  -4  23   3       24.79       23.95      0.94 o 
  -3  23   3       18.65       20.37      0.68 o 
  -2  23   3       39.01       39.99      1.23 o 
  -1  23   3        4.49        4.71      0.32 o 
   0  23   3       94.09       95.03      2.48 o 
   1  23   3        4.48        5.55      0.38 o 
   2  23   3       39.21       38.98      1.97 o 
   3  23   3       19.06       20.62      1.19 o 
   4  23   3       25.01       24.65      1.16 o 
  -3  24   3       47.93       53.15      1.79 o 
  -2  24   3        9.57        8.93      0.59 o 
  -1  24   3      111.24      123.90      3.07 o 
   0  24   3       11.84       10.28      0.49 o 
   1  24   3      110.49      120.42      3.57 o 
   2  24   3        9.37        9.37      0.76 o 
   3  24   3       47.52       52.92      2.29 o 
  -2  25   3       52.43       53.29      1.80 o 
  -1  25   3       26.00       26.48      0.84 o 
   0  25   3       39.41       40.19      1.15 o 
   1  25   3       26.50       30.06      1.43 o 
   2  25   3       51.11       54.41      2.34 o 
  -2  26   3       18.95       21.75      0.81 o 
  -1  26   3       24.60       29.79      1.04 o 
   0  26   3        7.85       10.30      0.72 o 
   1  26   3       24.56       25.99      1.33 o 
   2  26   3       19.05       21.09      1.02 o 
   0  27   3       46.18       49.09      2.02 o 
  -1 -25   4       10.16       12.05      0.62 o 
   0 -25   4       16.42       20.02      0.87 o 
   1 -25   4        9.94       11.94      0.37 o 
  -2 -24   4       12.03       10.28      0.40 o 
  -1 -24   4       39.23       39.05      1.53 o 
   0 -24   4       77.65       81.51      2.76 o 
   1 -24   4       39.93       42.98      1.17 o 
   2 -24   4       12.31       11.20      0.37 o 
  -3 -23   4       14.36       14.11      0.65 o 
  -2 -23   4       72.12       82.96      1.67 o 
  -1 -23   4       62.89       64.66      2.30 o 
   0 -23   4       48.36       56.81      2.07 o 
   1 -23   4       65.55       65.31      2.30 o 
   2 -23   4       71.68       75.92      1.60 o 
   3 -23   4       14.19       13.32      0.43 o 
  -3 -22   4       26.63       26.67      0.79 o 
  -2 -22   4       84.98       83.88      2.10 o 
  -1 -22   4       26.44       28.73      1.24 o 
   0 -22   4       13.78       13.34      0.86 o 
   1 -22   4       26.66       28.19      1.06 o 
   2 -22   4       85.45       87.09      2.24 o 
   3 -22   4       27.12       27.52      0.73 o 
  -4 -21   4       74.67       81.91      2.12 o 
  -3 -21   4       14.05       14.04      0.47 o 
  -2 -21   4       66.62       70.45      1.96 o 
  -1 -21   4       22.78       22.98      1.08 o 
   0 -21   4       21.06       22.59      0.94 o 
   1 -21   4       22.46       21.14      0.91 o 
   2 -21   4       66.93       63.88      1.81 o 
   3 -21   4       14.11       15.59      0.48 o 
   4 -21   4       74.29       81.25      2.45 o 
  -4 -20   4       26.97       24.20      0.73 o 
  -3 -20   4       19.25       18.32      0.58 o 
  -2 -20   4       94.45       90.43      3.59 o 
  -1 -20   4      101.98       98.33      2.70 o 
   0 -20   4       36.95       36.38      1.15 o 
   1 -20   4      100.82      104.32      2.48 o 
   2 -20   4       94.63      103.42      2.73 o 
   3 -20   4       19.20       19.33      0.53 o 
   4 -20   4       27.57       28.65      0.89 o 
  -5 -19   4      168.87      166.28      4.02 o 
  -4 -19   4       32.91       29.02      0.81 o 
  -3 -19   4       70.50       71.74      1.40 o 
  -2 -19   4       52.15       51.18      1.45 o 
  -1 -19   4      221.35      209.44      5.28 o 
   0 -19   4      146.81      149.84      3.51 o 
   1 -19   4      223.03      233.90      5.17 o 
   2 -19   4       52.35       52.05      1.38 o 
   3 -19   4       69.99       67.44      1.77 o 
   4 -19   4       32.76       33.84      0.94 o 
   5 -19   4      168.06      168.96      5.21 o 
  -5 -18   4      213.58      225.32      5.24 o 
  -4 -18   4       20.79       20.05      0.59 o 
  -3 -18   4       67.09       75.13      1.40 o 
  -2 -18   4      467.18      458.62     12.58 o 
  -1 -18   4      823.21      856.53     15.49 o 
   0 -18   4      417.55      421.96      7.24 o 
   1 -18   4      819.12      779.91     17.79 o 
   2 -18   4      470.74      489.38     10.70 o 
   3 -18   4       66.58       65.57      2.09 o 
   4 -18   4       20.93       22.79      0.66 o 
   5 -18   4      213.44      218.95      6.15 o 
  -5 -17   4      418.89      444.53      9.10 o 
  -4 -17   4      150.91      170.76      3.40 o 
  -3 -17   4      300.10      302.24      5.56 o 
  -2 -17   4      374.52      379.28      6.94 o 
  -1 -17   4     1051.96     1020.10     16.79 o 
   0 -17   4      343.50      326.09      5.20 o 
   1 -17   4     1051.14     1041.19     16.07 o 
   2 -17   4      374.81      366.31      8.27 o 
   3 -17   4      301.89      327.15      6.71 o 
   4 -17   4      149.88      151.53      5.93 o 
   5 -17   4      418.56      434.46     15.31 o 
  -5 -16   4      516.09      540.87     12.78 o 
  -4 -16   4      115.17      105.78      2.54 o 
  -3 -16   4     1240.52     1283.00     21.18 o 
  -2 -16   4       16.72       15.78      0.39 o 
  -1 -16   4     1973.52     1944.92     24.40 o 
   0 -16   4      337.42      341.10      4.58 o 
   1 -16   4     1976.81     1984.06     26.63 o 
   2 -16   4       16.60       16.19      0.45 o 
   3 -16   4     1237.42     1234.22     27.29 o 
   4 -16   4      116.31      121.71      2.45 o 
   5 -16   4      516.33      546.85     13.67 o 
  -6 -15   4       16.65       18.54      0.73 o 
  -5 -15   4      429.71      443.33      7.11 o 
  -4 -15   4      126.33      116.78      2.39 o 
  -3 -15   4     1445.40     1460.12     20.31 o 
  -2 -15   4      121.36      114.93      1.74 o 
  -1 -15   4     1637.47     1665.50     20.31 o 
   0 -15   4      124.84      125.96      1.82 o 
   1 -15   4     1630.80     1608.24     21.39 o 
   2 -15   4      120.90      105.87      1.71 o 
   3 -15   4     1444.85     1494.79     28.14 o 
   4 -15   4      126.48      129.02      2.61 o 
   5 -15   4      432.19      464.43     11.46 o 
   6 -15   4       16.71       15.96      0.87 o 
  -6 -14   4        4.65        5.10      0.28 o 
  -5 -14   4      215.56      212.79      3.55 o 
  -4 -14   4      102.13      107.06      1.91 o 
  -3 -14   4      795.36      770.27     11.21 o 
  -2 -14   4       55.75       52.38      0.82 o 
  -1 -14   4      263.43      270.00      5.04 o 
   0 -14   4      120.60      109.33      1.85 o 
   1 -14   4      265.74      295.76      5.83 o 
   2 -14   4       55.24       49.62      0.82 o 
   3 -14   4      802.01      862.87     12.80 o 
   4 -14   4      102.08       99.28      2.02 o 
   5 -14   4      216.12      226.86      4.23 o 
   6 -14   4        4.45        5.24      0.36 o 
  -6 -13   4       32.70       33.82      0.79 o 
  -5 -13   4      114.75      110.64      1.82 o 
  -4 -13   4      100.41       96.75      1.69 o 
  -3 -13   4      157.79      154.88      1.93 o 
  -2 -13   4      130.12      132.59      2.00 o 
  -1 -13   4       44.94       46.43      1.19 o 
   0 -13   4      442.56      442.46      8.57 o 
   1 -13   4       44.92       45.55      1.43 o 
   2 -13   4      130.84      136.78      2.09 o 
   3 -13   4      158.99      158.87      2.60 o 
   4 -13   4      100.90      106.41      1.98 o 
   5 -13   4      115.84      117.40      2.39 o 
   6 -13   4       32.59       32.72      1.14 o 
  -6 -12   4       19.04       16.23      0.43 o 
  -5 -12   4      107.40      111.92      1.79 o 
  -4 -12   4       12.82       12.81      0.36 o 
  -3 -12   4       47.44       48.09      0.66 o 
  -2 -12   4       11.49       11.71      0.46 o 
  -1 -12   4      130.78      139.53      3.13 o 
   0 -12   4      509.99      557.71     11.83 o 
   1 -12   4      129.98      138.71      2.84 o 
   2 -12   4       11.41       12.84      0.72 o 
   3 -12   4       47.20       48.13      1.00 o 
   4 -12   4       13.30       13.56      0.40 o 
   5 -12   4      107.79      106.37      2.20 o 
   6 -12   4       19.23       18.55      0.97 o 
  -6 -11   4       36.90       36.76      0.70 o 
  -5 -11   4       55.65       50.20      0.96 o 
  -4 -11   4       37.41       36.97      0.58 o 
  -3 -11   4       45.96       50.51      0.74 o 
  -2 -11   4      154.19      153.11      3.13 o 
  -1 -11   4      162.67      178.12      3.93 o 
   0 -11   4      745.19      755.22     18.54 o 
   1 -11   4      161.52      177.50      4.06 o 
   2 -11   4      154.94      154.94      3.92 o 
   3 -11   4       46.77       46.35      1.06 o 
   4 -11   4       38.11       35.43      0.76 o 
   5 -11   4       56.19       55.88      1.46 o 
   6 -11   4       36.88       35.69      1.28 o 
  -6 -10   4       26.44       25.68      0.54 o 
  -5 -10   4       19.32       18.63      0.53 o 
  -4 -10   4       61.11       60.81      0.95 o 
  -3 -10   4       49.30       51.10      1.08 o 
  -2 -10   4      156.64      152.63      3.11 o 
  -1 -10   4      105.23      108.47      4.27 o 
   0 -10   4      241.42      231.62      5.85 o 
   1 -10   4      105.45      108.03      2.50 o 
   2 -10   4      155.00      149.07      5.74 o 
   3 -10   4       49.93       53.36      1.46 o 
   4 -10   4       59.48       51.52      1.27 o 
   5 -10   4       19.05       19.97      0.72 o 
   6 -10   4       25.23       25.09      0.88 o 
  -6  -9   4       38.12       42.50      1.28 o 
  -5  -9   4       60.63       59.49      1.02 o 
  -4  -9   4       70.08       68.65      0.85 o 
  -3  -9   4      456.92      455.80      7.33 o 
  -2  -9   4       29.07       27.19      0.79 o 
  -1  -9   4      194.14      226.99      5.78 o 
   0  -9   4      246.11      248.35      5.05 o 
   1  -9   4      198.27      228.59      5.11 o 
   2  -9   4       28.52       26.17      0.87 o 
   3  -9   4      462.50      465.72     13.29 o 
   4  -9   4       70.89       64.45      1.32 o 
   5  -9   4       59.18       58.27      1.34 o 
   6  -9   4       37.69       37.41      1.23 o 
  -6  -8   4       95.87       96.39      1.73 o 
  -5  -8   4      109.90      107.87      1.71 o 
  -4  -8   4       69.93       73.13      0.88 o 
  -3  -8   4      346.65      346.78     11.18 o 
  -2  -8   4       94.04       95.32      1.88 o 
  -1  -8   4       74.89       83.51      1.92 o 
   0  -8   4      551.40      508.30     10.08 o 
   1  -8   4       75.78       83.17      3.02 o 
   2  -8   4       94.47       98.15      4.06 o 
   3  -8   4      343.18      335.01     17.04 o 
   4  -8   4       69.69       73.79      1.43 o 
   5  -8   4      108.15      107.12      2.00 o 
   6  -8   4       98.30      100.13      2.44 o 
   7  -8   4       25.40       22.47      1.26 o 
  -7  -7   4        0.71        0.67      0.25 o 
  -6  -7   4       57.77       56.58      1.10 o 
  -5  -7   4       61.21       63.00      1.11 o 
  -4  -7   4      205.97      201.20      2.17 o 
  -3  -7   4       63.98       66.92      1.17 o 
  -2  -7   4      306.19      355.80      9.06 o 
  -1  -7   4       69.41       74.22      1.57 o 
   0  -7   4      369.58      403.51      7.93 o 
   1  -7   4       68.75       79.70      6.75 o 
   2  -7   4      311.42      350.08      9.93 o 
   3  -7   4       63.14       67.13      3.80 o 
   4  -7   4      203.31      193.01      3.50 o 
   5  -7   4       61.29       66.10      1.30 o 
   6  -7   4       57.28       58.44      1.54 o 
   7  -7   4        0.66        0.55      0.14 o 
  -7  -6   4       11.01       10.67      0.49 o 
  -6  -6   4      119.02      119.21      2.11 o 
  -5  -6   4      142.00      149.42      2.17 o 
  -4  -6   4      197.45      191.66      2.32 o 
  -3  -6   4      429.83      423.68      7.65 o 
  -2  -6   4      745.28      818.33     15.63 o 
  -1  -6   4      206.78      225.76      5.15 o 
   0  -6   4      609.64      719.05     14.67 o 
   1  -6   4      204.38      229.52      6.55 o 
   2  -6   4      741.77      821.02     48.40 o 
   3  -6   4      426.10      423.41     20.72 o 
   4  -6   4      201.20      202.96      3.57 o 
   5  -6   4      141.79      142.82      2.64 o 
   6  -6   4      119.90      125.79      2.67 o 
   7  -6   4       11.08       10.91      0.60 o 
  -7  -5   4       68.66       66.23      3.54 o 
  -6  -5   4       55.76       55.70      1.08 o 
  -5  -5   4       68.84       71.15      1.07 o 
  -4  -5   4      246.13      252.97      3.06 o 
  -3  -5   4      903.84      905.40     14.85 o 
  -2  -5   4      643.68      697.42     13.28 o 
  -1  -5   4      298.51      344.65      8.41 o 
   0  -5   4     2471.47     2469.18    103.00 o 
   1  -5   4      302.54      329.12      8.26 o 
   2  -5   4      642.33      684.05     24.08 o 
   3  -5   4      910.25      934.09     42.86 o 
   4  -5   4      246.72      249.79      5.06 o 
   5  -5   4       67.35       66.70      1.37 o 
   6  -5   4       56.11       55.09      1.35 o 
   7  -5   4       67.12       64.87      1.49 o 
  -7  -4   4       47.99       46.43      1.83 o 
  -6  -4   4      260.78      270.57      4.63 o 
  -5  -4   4      161.32      161.91      2.05 o 
  -4  -4   4      301.86      300.15      3.72 o 
  -3  -4   4     1139.13     1202.07     19.64 o 
  -2  -4   4      483.86      528.41     10.02 o 
  -1  -4   4     1293.51     1333.39     29.54 o 
   0  -4   4     1076.20     1137.77     19.58 o 
   1  -4   4     1297.97     1325.62     47.23 o 
   2  -4   4      485.85      504.88     15.22 o 
   3  -4   4     1137.88     1173.60     56.62 o 
   4  -4   4      299.09      291.24      6.38 o 
   5  -4   4      164.23      175.25      3.01 o 
   6  -4   4      260.22      250.52      5.47 o 
   7  -4   4       48.53       48.54      1.12 o 
  -7  -3   4      156.83      149.47      6.22 o 
  -6  -3   4      211.30      218.46      3.89 o 
  -5  -3   4      158.35      160.94      1.86 o 
  -4  -3   4      312.02      309.25      3.91 o 
  -3  -3   4      490.54      543.87      8.50 o 
  -2  -3   4     1062.29     1116.58     20.95 o 
  -1  -3   4     1050.71     1067.51     17.42 o 
   0  -3   4     1178.73     1305.08     22.69 o 
   1  -3   4     1040.61     1061.10     24.36 o 
   2  -3   4     1058.85     1052.50     39.03 o 
   3  -3   4      490.05      544.52     26.06 o 
   4  -3   4      312.85      316.94      6.62 o 
   5  -3   4      159.90      161.88      2.68 o 
   6  -3   4      213.95      219.77      4.14 o 
   7  -3   4      157.85      155.68      3.25 o 
  -7  -2   4       85.74       85.26      3.13 o 
  -6  -2   4      237.25      227.70      3.87 o 
  -5  -2   4       90.59       91.81      1.12 o 
  -4  -2   4      258.46      258.07      3.09 o 
  -3  -2   4       54.10       58.64      1.20 o 
  -2  -2   4      323.64      360.38      6.49 o 
  -1  -2   4      376.38      384.62      6.41 o 
   1  -2   4      373.27      392.26     10.41 o 
   2  -2   4      328.79      342.32     10.35 o 
   3  -2   4       53.98       56.77      2.33 o 
   4  -2   4      258.89      252.68      5.10 o 
   5  -2   4       89.84       90.78      1.61 o 
   6  -2   4      239.65      235.23      3.91 o 
   7  -2   4       85.14       88.68      1.93 o 
  -7  -1   4       16.29       14.98      0.74 o 
  -6  -1   4       95.81      102.24      2.33 o 
  -5  -1   4      292.75      279.24      4.29 o 
  -4  -1   4       52.74       52.66      0.79 o 
  -3  -1   4      110.27      102.04      1.95 o 
  -2  -1   4       34.85       40.55      1.03 o 
  -1  -1   4      818.04      852.05     14.82 o 
   0  -1   4     1025.23     1046.42     19.26 o 
   1  -1   4      817.82      829.15     22.03 o 
   2  -1   4       35.16       40.20      2.61 o 
   3  -1   4      111.48       98.80      3.84 o 
   4  -1   4       53.33       51.05      1.21 o 
   5  -1   4      297.80      304.55      4.99 o 
   6  -1   4       94.68       96.57      1.99 o 
   7  -1   4       17.15       17.28      0.52 o 
  -7   0   4       38.48       35.31      1.35 o 
  -6   0   4      125.78      114.45      2.63 o 
  -5   0   4      196.10      194.91      3.23 o 
  -4   0   4      130.72      129.08      1.83 o 
  -3   0   4      109.64      116.08      2.83 o 
  -2   0   4       33.50       46.03      1.65 o 
  -1   0   4      409.78      402.96      7.66 o 
   0   0   4       18.99       17.38      0.73 o 
   1   0   4      405.69      407.91     13.51 o 
   2   0   4       33.53       44.79      2.84 o 
   3   0   4      110.69      109.99      4.24 o 
   4   0   4      131.69      128.78      3.29 o 
   5   0   4      194.17      181.83      5.50 o 
   6   0   4      126.92      123.06      2.45 o 
   7   0   4       38.69       37.91      0.93 o 
  -7   1   4       17.14       16.28      0.59 o 
  -6   1   4       95.38      100.66      2.03 o 
  -5   1   4      294.96      285.79      3.81 o 
  -4   1   4       53.38       53.84      0.84 o 
  -3   1   4      111.43      104.76      2.11 o 
  -2   1   4       35.41       43.59      1.18 o 
  -1   1   4      813.79      839.06     15.52 o 
   0   1   4     1025.24     1035.63     19.26 o 
   1   1   4      822.13      822.10     31.35 o 
   2   1   4       34.59       38.16      1.74 o 
   3   1   4      110.31      102.20      4.59 o 
   4   1   4       52.68       50.73      1.21 o 
   5   1   4      295.57      297.30      5.00 o 
   6   1   4       95.10       96.08      2.11 o 
   7   1   4       16.30       15.70      0.56 o 
  -7   2   4       84.93       83.97      2.70 o 
  -6   2   4      238.34      224.78      4.43 o 
  -5   2   4       90.15       90.86      1.16 o 
  -4   2   4      259.58      260.84      3.52 o 
  -3   2   4       53.90       59.38      1.29 o 
  -2   2   4      326.14      350.18      8.07 o 
  -1   2   4      376.51      390.90      7.74 o 
   1   2   4      373.14      379.70     10.90 o 
   2   2   4      326.27      355.73     18.22 o 
   3   2   4       54.18       58.25      2.41 o 
   4   2   4      257.78      255.97      4.66 o 
   5   2   4       90.28       90.37      1.54 o 
   6   2   4      238.55      227.94      3.82 o 
   7   2   4       85.95       86.42      1.74 o 
  -7   3   4      156.82      146.33      4.30 o 
  -6   3   4      213.61      215.47      4.23 o 
  -5   3   4      160.20      161.59      2.02 o 
  -4   3   4      310.93      305.74      4.48 o 
  -3   3   4      488.46      537.85     10.94 o 
  -2   3   4     1061.37     1102.19     28.40 o 
  -1   3   4     1045.54     1077.30     23.65 o 
   0   3   4     1178.74     1291.56     26.70 o 
   1   3   4     1045.75     1040.94     25.28 o 
   2   3   4     1059.79     1108.15     55.63 o 
   3   3   4      492.14      540.51     27.70 o 
   4   3   4      313.94      297.56      5.84 o 
   5   3   4      158.05      158.40      2.52 o 
   6   3   4      211.63      217.02      3.65 o 
   7   3   4      157.87      151.44      2.95 o 
  -7   4   4       48.42       46.94      1.49 o 
  -6   4   4      261.72      263.70      6.41 o 
  -5   4   4      163.48      165.08      2.04 o 
  -4   4   4      300.51      299.90      3.98 o 
  -3   4   4     1138.00     1185.40     23.99 o 
  -2   4   4      484.61      523.35     13.47 o 
  -1   4   4     1290.43     1337.41     38.68 o 
   0   4   4     1076.23     1100.03     21.00 o 
   1   4   4     1301.12     1336.26     31.66 o 
   2   4   4      485.10      523.80     26.60 o 
   3   4   4     1138.99     1222.32     60.47 o 
   4   4   4      300.45      303.96      5.46 o 
   5   4   4      162.07      165.31      2.79 o 
   6   4   4      259.30      257.50      4.94 o 
   7   4   4       48.10       46.51      1.39 o 
  -7   5   4       67.56       67.99      2.94 o 
  -6   5   4       56.06       54.14      1.24 o 
  -5   5   4       67.48       66.40      0.96 o 
  -4   5   4      247.22      255.99      3.21 o 
  -3   5   4      906.04      910.89     20.19 o 
  -2   5   4      643.21      706.80     21.64 o 
  -1   5   4      300.52      335.01     10.67 o 
   1   5   4      300.49      326.91      8.96 o 
   2   5   4      642.81      707.92     35.26 o 
   3   5   4      908.07      885.71     45.67 o 
   4   5   4      245.61      252.09      4.27 o 
   5   5   4       68.71       67.58      1.20 o 
   6   5   4       55.82       54.03      0.94 o 
   7   5   4       68.22       68.10      2.01 o 
  -7   6   4       11.06       11.55      0.50 o 
  -6   6   4      119.16      121.10      2.50 o 
  -5   6   4      142.09      144.63      1.90 o 
  -4   6   4      199.77      193.60      2.45 o 
  -3   6   4      430.02      448.91     10.14 o 
  -2   6   4      744.63      836.88     21.19 o 
  -1   6   4      206.20      229.17      7.22 o 
   0   6   4      609.64      681.50     14.48 o 
   1   6   4      204.96      222.13     13.59 o 
   2   6   4      742.43      816.69     41.52 o 
   3   6   4      425.92      465.20     22.04 o 
   4   6   4      198.87      184.78      3.55 o 
   5   6   4      141.69      144.99      2.77 o 
   6   6   4      119.76      120.24      1.90 o 
   7   6   4       11.04       10.72      0.41 o 
  -7   7   4        0.66        0.49      0.15 o 
  -6   7   4       57.02       56.87      1.28 o 
  -5   7   4       61.06       62.21      0.96 o 
  -4   7   4      203.79      199.44      2.45 o 
  -3   7   4       62.96       65.29      1.72 o 
  -2   7   4      308.47      345.00      9.02 o 
  -1   7   4       68.61       69.98      2.43 o 
   0   7   4      369.56      390.50      8.02 o 
   1   7   4       69.54       70.51      3.65 o 
   2   7   4      309.11      357.98     18.05 o 
   3   7   4       64.17       62.49      2.53 o 
   4   7   4      205.50      201.57      3.42 o 
   5   7   4       61.44       64.49      1.42 o 
   6   7   4       58.04       56.54      1.12 o 
   7   7   4        0.71        0.98      0.37 o 
  -7   8   4       25.60       22.29      1.56 o 
  -6   8   4       98.03       97.51      1.96 o 
  -5   8   4      107.95      106.23      1.51 o 
  -4   8   4       69.59       74.07      1.00 o 
  -3   8   4      346.59      355.81      8.25 o 
  -2   8   4       95.35       97.00      2.35 o 
  -1   8   4       76.39       86.75      2.88 o 
   0   8   4      551.45      504.27     27.31 o 
   1   8   4       74.29       91.35      4.37 o 
   2   8   4       93.16       96.57      5.37 o 
   3   8   4      343.23      379.64     12.47 o 
   4   8   4       70.04       74.64      1.47 o 
   5   8   4      110.09      108.91      2.07 o 
   6   8   4       96.14       95.27      1.76 o 
   7   8   4       25.33       26.24      1.43 o 
  -6   9   4       38.05       38.37      1.28 o 
  -5   9   4       59.11       57.60      1.04 o 
  -4   9   4       71.29       67.74      0.97 o 
  -3   9   4      459.52      448.41      7.62 o 
  -2   9   4       28.43       26.82      1.17 o 
  -1   9   4      198.37      223.70      5.87 o 
   0   9   4      246.07      242.96     17.88 o 
   1   9   4      194.03      228.43     10.93 o 
   2   9   4       29.15       28.38      1.24 o 
   3   9   4      459.90      422.18      9.40 o 
   4   9   4       69.69       69.33      1.37 o 
   5   9   4       60.70       60.98      1.25 o 
   6   9   4       37.76       40.59      3.01 o 
  -6  10   4       25.21       24.77      0.65 o 
  -5  10   4       18.94       18.46      0.48 o 
  -4  10   4       60.06       55.18      0.83 o 
  -3  10   4       49.51       51.19      0.80 o 
  -2  10   4      156.50      153.80      3.63 o 
  -1  10   4      104.46      104.12      2.52 o 
   0  10   4      241.42      226.63     12.10 o 
   1  10   4      106.24       95.68      3.70 o 
   2  10   4      155.14      159.24      8.06 o 
   3  10   4       49.72       46.73      1.04 o 
   4  10   4       60.51       59.82      1.17 o 
   5  10   4       19.42       18.18      0.54 o 
   6  10   4       26.47       25.49      0.62 o 
  -6  11   4       37.03       35.96      0.84 o 
  -5  11   4       55.69       53.93      1.02 o 
  -4  11   4       38.17       37.56      0.60 o 
  -3  11   4       47.18       48.81      0.78 o 
  -2  11   4      154.45      151.49      3.59 o 
  -1  11   4      162.28      173.67      4.06 o 
   0  11   4      745.19      720.21     20.84 o 
   1  11   4      161.90      176.08      5.85 o 
   2  11   4      154.69      143.22      5.48 o 
   3  11   4       45.56       51.20      1.14 o 
   4  11   4       37.36       36.56      0.78 o 
   5  11   4       56.15       51.74      1.22 o 
   6  11   4       36.74       36.48      1.19 o 
  -6  12   4       19.15       17.31      0.47 o 
  -5  12   4      107.95      108.29      1.88 o 
  -4  12   4       13.22       13.65      0.30 o 
  -3  12   4       47.14       48.35      0.77 o 
  -2  12   4       11.36       11.37      0.40 o 
  -1  12   4      130.45      136.51      3.30 o 
   0  12   4      509.98      547.39     14.76 o 
   1  12   4      130.31      142.30      4.74 o 
   2  12   4       11.55       10.61      0.43 o 
   3  12   4       47.50       47.79      1.04 o 
   4  12   4       12.90       12.58      0.41 o 
   5  12   4      107.24      108.42      2.07 o 
   6  12   4       19.13       16.76      0.45 o 
  -6  13   4       32.76       32.20      0.81 o 
  -5  13   4      115.03      117.95      2.16 o 
  -4  13   4      100.23      105.33      1.40 o 
  -3  13   4      158.35      159.43      2.07 o 
  -2  13   4      130.60      134.13      1.83 o 
  -1  13   4       45.29       44.17      1.07 o 
   0  13   4      442.55      448.08     12.29 o 
   1  13   4       44.56       50.31      1.34 o 
   2  13   4      130.35      129.42      2.49 o 
   3  13   4      158.43      152.56      2.91 o 
   4  13   4      101.08       97.16      2.09 o 
   5  13   4      115.54      111.75      2.18 o 
   6  13   4       32.54       32.89      1.03 o 
  -6  14   4        4.44        5.13      0.24 o 
  -5  14   4      214.46      230.30      4.56 o 
  -4  14   4      102.70       99.94      1.43 o 
  -3  14   4      795.63      852.21     10.20 o 
  -2  14   4       55.42       50.70      0.81 o 
  -1  14   4      263.36      296.61      4.04 o 
   0  14   4      120.60      108.65      1.93 o 
   1  14   4      265.79      257.85      4.87 o 
   2  14   4       55.57       52.87      0.99 o 
   3  14   4      801.73      767.74     15.52 o 
   4  14   4      101.51      107.09      2.09 o 
   5  14   4      217.24      215.91      4.39 o 
   6  14   4        4.66        5.37      0.38 o 
  -6  15   4       16.84       16.88      0.78 o 
  -5  15   4      431.65      467.29      7.87 o 
  -4  15   4      125.74      127.75      1.72 o 
  -3  15   4     1444.30     1494.81     18.26 o 
  -2  15   4      121.60      108.82      1.58 o 
  -1  15   4     1635.30     1604.88     20.93 o 
   0  15   4      124.83      124.49      1.99 o 
   1  15   4     1633.02     1698.91     23.15 o 
   2  15   4      120.67      118.62      1.87 o 
   3  15   4     1445.98     1485.18     23.46 o 
   4  15   4      127.08      119.50      2.74 o 
   5  15   4      430.19      447.79      8.70 o 
   6  15   4       16.52       17.60      0.85 o 
  -5  16   4      515.85      554.22      9.38 o 
  -4  16   4      115.46      122.82      1.89 o 
  -3  16   4     1241.70     1247.48     15.53 o 
  -2  16   4       16.57       16.76      0.38 o 
  -1  16   4     1972.87     2028.00     25.34 o 
   0  16   4      337.43      350.13      5.28 o 
   1  16   4     1977.38     1948.23     28.00 o 
   2  16   4       16.75       16.35      0.42 o 
   3  16   4     1236.26     1321.06     21.07 o 
   4  16   4      116.02      108.23      2.56 o 
   5  16   4      516.60      540.24     10.35 o 
  -5  17   4      420.43      422.82      7.38 o 
  -4  17   4      151.32      149.37      2.42 o 
  -3  17   4      300.58      331.68      4.15 o 
  -2  17   4      376.16      370.43      4.93 o 
  -1  17   4     1049.39     1054.69     13.81 o 
   0  17   4      343.51      340.73      5.11 o 
   1  17   4     1053.74     1030.23     16.20 o 
   2  17   4      373.18      391.56      5.92 o 
   3  17   4      301.40      306.07      5.40 o 
   4  17   4      149.47      169.26      3.68 o 
   5  17   4      417.01      425.14      8.96 o 
  -5  18   4      214.05      212.90      4.08 o 
  -4  18   4       20.78       22.23      0.47 o 
  -3  18   4       67.15       65.58      1.05 o 
  -2  18   4      469.34      497.48      6.83 o 
  -1  18   4      823.97      787.72     11.72 o 
   0  18   4      417.54      428.99      6.42 o 
   1  18   4      818.36      898.61     13.00 o 
   2  18   4      468.56      464.56      8.11 o 
   3  18   4       66.52       77.15      1.50 o 
   4  18   4       20.93       19.86      0.69 o 
   5  18   4      212.97      214.89     11.17 o 
  -5  19   4      167.74      168.93      4.24 o 
  -4  19   4       32.44       36.10      0.75 o 
  -3  19   4       70.23       67.13      1.08 o 
  -2  19   4       52.32       54.04      0.90 o 
  -1  19   4      222.05      240.20      3.44 o 
   0  19   4      146.81      151.65      2.37 o 
   1  19   4      222.33      212.41      3.61 o 
   2  19   4       52.18       51.99      1.06 o 
   3  19   4       70.26       69.60      1.58 o 
   4  19   4       33.23       29.61      1.17 o 
   5  19   4      169.20      173.79      9.59 o 
  -4  20   4       27.38       29.14      0.66 o 
  -3  20   4       19.23       18.55      0.41 o 
  -2  20   4       93.91      105.36      1.49 o 
  -1  20   4      100.42      106.75      1.65 o 
   0  20   4       36.95       36.72      0.75 o 
   1  20   4      102.38       96.51      1.73 o 
   2  20   4       95.17       89.00      1.77 o 
   3  20   4       19.21       18.62      0.76 o 
   4  20   4       27.16       24.11      1.31 o 
  -4  21   4       74.41       77.15      1.81 o 
  -3  21   4       14.09       14.46      0.40 o 
  -2  21   4       67.34       62.68      1.09 o 
  -1  21   4       22.59       21.22      0.51 o 
   0  21   4       21.06       22.09      0.52 o 
   1  21   4       22.64       23.35      0.56 o 
   2  21   4       66.21       71.77      1.41 o 
   3  21   4       14.07       13.70      0.61 o 
   4  21   4       74.54       75.52      3.10 o 
  -3  22   4       27.17       26.41      0.57 o 
  -2  22   4       85.55       85.03      1.43 o 
  -1  22   4       26.79       26.70      0.58 o 
   0  22   4       13.78       12.60      0.36 o 
   1  22   4       26.30       29.70      0.69 o 
   2  22   4       84.87       86.72      1.71 o 
   3  22   4       26.58       26.64      1.30 o 
  -3  23   4       14.29       12.43      0.43 o 
  -2  23   4       72.33       68.70      1.23 o 
  -1  23   4       65.70       62.24      1.17 o 
   0  23   4       48.36       54.64      1.18 o 
   1  23   4       62.75       63.19      1.46 o 
   2  23   4       71.48       82.03      2.16 o 
   3  23   4       14.26       13.15      0.77 o 
  -2  24   4       12.31       10.59      0.37 o 
  -1  24   4       39.67       40.90      0.92 o 
   0  24   4       77.66       78.58      1.69 o 
   1  24   4       39.49       36.42      0.91 o 
   2  24   4       12.03        9.88      0.67 o 
  -1  25   4        9.96       10.72      0.43 o 
   0  25   4       16.42       19.35      0.86 o 
   1  25   4       10.14       11.76      0.70 o 
  -1 -24   5       93.78      101.93      3.21 o 
   0 -24   5       31.31       33.95      1.20 o 
   1 -24   5       94.35      104.18      2.50 o 
  -2 -23   5       17.06       18.02      0.72 o 
  -1 -23   5       31.50       36.15      1.05 o 
   0 -23   5      125.03      135.80      4.29 o 
   1 -23   5       31.58       39.75      1.35 o 
   2 -23   5       17.48       19.47      0.47 o 
  -2 -22   5       63.98       64.04      1.93 o 
  -1 -22   5       95.39       99.56      3.11 o 
   0 -22   5       10.22       11.34      0.64 o 
   1 -22   5       93.48       93.56      2.91 o 
   2 -22   5       63.42       66.89      1.70 o 
  -3 -21   5       26.73       27.27      0.86 o 
  -2 -21   5       31.99       30.76      0.92 o 
  -1 -21   5       16.48       17.03      0.81 o 
   0 -21   5       22.23       24.92      0.93 o 
   1 -21   5       16.17       16.14      0.69 o 
   2 -21   5       32.03       34.14      0.83 o 
   3 -21   5       26.47       28.10      0.71 o 
  -3 -20   5       51.09       54.30      1.27 o 
  -2 -20   5       96.28       95.76      2.34 o 
  -1 -20   5       14.98       14.81      0.55 o 
   0 -20   5       39.22       39.29      1.08 o 
   1 -20   5       15.13       14.63      0.50 o 
   2 -20   5       95.68       95.98      2.11 o 
   3 -20   5       50.67       48.86      1.52 o 
  -4 -19   5      106.55      104.57      2.61 o 
  -3 -19   5       19.41       19.88      0.57 o 
  -2 -19   5       71.21       74.41      1.29 o 
  -1 -19   5      135.01      136.77      2.82 o 
   0 -19   5      117.37      116.49      2.27 o 
   1 -19   5      135.42      138.51      2.66 o 
   2 -19   5       70.94       70.28      1.64 o 
   3 -19   5       19.10       20.44      0.48 o 
   4 -19   5      107.43      112.00      5.27 o 
  -4 -18   5       21.53       20.70      0.56 o 
  -3 -18   5       34.22       32.49      0.96 o 
  -2 -18   5      266.70      254.77      4.09 o 
  -1 -18   5       42.05       39.05      0.81 o 
   0 -18   5      123.67      118.28      1.89 o 
   1 -18   5       41.85       39.62      0.74 o 
   2 -18   5      267.81      265.90      5.23 o 
   3 -18   5       34.27       36.29      1.39 o 
   4 -18   5       21.72       19.61      0.75 o 
  -4 -17   5       21.96       22.26      0.52 o 
  -3 -17   5      127.12      120.57      2.03 o 
  -2 -17   5       39.89       39.15      0.64 o 
  -1 -17   5        6.18        6.29      0.26 o 
   0 -17   5       47.36       51.26      0.91 o 
   1 -17   5        5.79        6.16      0.25 o 
   2 -17   5       40.38       40.07      0.82 o 
   3 -17   5      126.40      127.00      2.93 o 
   4 -17   5       22.05       23.11      0.56 o 
  -5 -16   5       95.65       95.73      2.41 o 
  -4 -16   5      147.20      157.64      2.59 o 
  -3 -16   5      442.91      443.61      6.31 o 
  -2 -16   5      224.85      217.17      2.99 o 
  -1 -16   5      112.46      111.40      1.74 o 
   0 -16   5      177.40      188.08      2.80 o 
   1 -16   5      113.12      113.91      1.82 o 
   2 -16   5      228.87      230.50      3.62 o 
   3 -16   5      443.59      433.04      7.31 o 
   4 -16   5      145.72      141.38      4.55 o 
  -5 -15   5      324.22      320.85      5.56 o 
  -4 -15   5      106.24      113.18      1.82 o 
  -3 -15   5      135.43      131.46      1.95 o 
  -2 -15   5      110.14      110.40      1.65 o 
  -1 -15   5      710.31      725.39      9.61 o 
   0 -15   5      394.95      394.85      5.27 o 
   1 -15   5      707.39      695.88      9.31 o 
   2 -15   5      111.37      118.06      1.93 o 
   3 -15   5      135.34      136.15      2.36 o 
   4 -15   5      105.14      110.02      1.88 o 
   5 -15   5      323.94      289.17      6.03 o 
  -5 -14   5      249.07      249.98      4.67 o 
  -4 -14   5       98.10      102.45      1.63 o 
  -3 -14   5      242.76      232.96      3.45 o 
  -2 -14   5      221.29      210.74      2.86 o 
  -1 -14   5      514.84      493.60      7.32 o 
   0 -14   5      247.54      245.61      3.41 o 
   1 -14   5      515.58      505.65      6.80 o 
   2 -14   5      221.15      222.98      3.49 o 
   3 -14   5      245.37      257.87      4.18 o 
   4 -14   5       99.09       94.94      1.55 o 
   5 -14   5      249.47      259.81      5.08 o 
  -5 -13   5      320.46      299.81      7.71 o 
  -4 -13   5       57.60       58.07      1.02 o 
  -3 -13   5      207.25      206.81      2.98 o 
  -2 -13   5      227.74      240.21      3.15 o 
  -1 -13   5      247.33      240.69      3.67 o 
   0 -13   5      522.31      533.59      7.20 o 
   1 -13   5      249.41      248.97      3.41 o 
   2 -13   5      224.34      235.39      3.95 o 
   3 -13   5      207.98      212.64      3.61 o 
   4 -13   5       58.22       64.08      1.05 o 
   5 -13   5      324.07      345.03      7.47 o 
  -6 -12   5       58.71       54.73      1.79 o 
  -5 -12   5       86.58       95.42      1.48 o 
  -4 -12   5      229.46      222.63      3.44 o 
  -3 -12   5       57.70       53.39      0.77 o 
  -2 -12   5      205.66      216.17      2.83 o 
  -1 -12   5      136.31      127.83      1.95 o 
   0 -12   5       25.38       22.40      0.48 o 
   1 -12   5      137.52      136.21      1.90 o 
   2 -12   5      205.40      195.56      3.63 o 
   3 -12   5       57.79       52.59      1.16 o 
   4 -12   5      234.54      240.35      3.56 o 
   5 -12   5       86.40       84.87      2.07 o 
   6 -12   5       58.40       60.85      1.84 o 
  -6 -11   5       26.77       25.64      0.64 o 
  -5 -11   5       51.40       53.90      0.83 o 
  -4 -11   5       70.74       73.18      1.16 o 
  -3 -11   5       87.10       89.29      1.21 o 
  -2 -11   5      278.95      273.20      3.76 o 
  -1 -11   5      167.13      163.11      2.56 o 
   0 -11   5       21.83       24.49      0.61 o 
   1 -11   5      168.72      170.43      2.71 o 
   2 -11   5      279.56      297.07      5.05 o 
   3 -11   5       87.58       92.84      1.92 o 
   4 -11   5       70.41       75.80      1.54 o 
   5 -11   5       51.76       49.38      1.09 o 
   6 -11   5       27.83       28.30      2.34 o 
  -6 -10   5       22.62       22.41      0.57 o 
  -5 -10   5       51.83       46.78      1.09 o 
  -4 -10   5      163.77      159.18      2.12 o 
  -3 -10   5       22.27       21.87      0.40 o 
  -2 -10   5      437.83      441.05      6.11 o 
  -1 -10   5      102.63      101.14      2.06 o 
   0 -10   5        6.29        8.62      0.48 o 
   1 -10   5      103.16      101.54      2.06 o 
   2 -10   5      437.86      430.14      7.73 o 
   3 -10   5       22.53       21.49      0.63 o 
   4 -10   5      165.84      157.05      2.82 o 
   5 -10   5       52.94       55.13      1.15 o 
   6 -10   5       22.74       20.44      0.95 o 
  -6  -9   5       69.92       65.96      1.32 o 
  -5  -9   5       13.95       12.41      0.28 o 
  -4  -9   5      134.74      137.56      1.86 o 
  -3  -9   5      108.83      108.49      1.43 o 
  -2  -9   5      249.83      241.22      3.52 o 
  -1  -9   5       30.39       29.59      0.87 o 
   0  -9   5        2.21        2.77      0.30 o 
   1  -9   5       31.10       30.76      0.87 o 
   2  -9   5      249.02      242.59      5.78 o 
   3  -9   5      108.31      110.55      2.26 o 
   4  -9   5      135.42      137.25      2.48 o 
   5  -9   5       14.40       14.60      0.44 o 
   6  -9   5       70.64       71.22      2.34 o 
  -6  -8   5        8.90        9.43      0.33 o 
  -5  -8   5       89.66       90.44      1.18 o 
  -4  -8   5      132.71      142.61      1.79 o 
  -3  -8   5       78.86       75.87      1.03 o 
  -2  -8   5      253.39      256.26      4.18 o 
  -1  -8   5       72.10       73.30      1.81 o 
   0  -8   5      115.16      128.60      3.34 o 
   1  -8   5       71.78       75.40      1.82 o 
   2  -8   5      250.07      250.96      7.56 o 
   3  -8   5       80.00       81.80      1.67 o 
   4  -8   5      134.08      138.52      2.53 o 
   5  -8   5       90.07       88.30      1.67 o 
   6  -8   5        8.57        8.83      0.49 o 
  -6  -7   5       19.66       22.55      0.62 o 
  -5  -7   5       91.49       91.08      1.28 o 
  -4  -7   5       93.52       93.48      1.15 o 
  -3  -7   5      373.60      357.95      4.11 o 
  -2  -7   5      106.30      110.15      1.91 o 
  -1  -7   5      125.90      126.73      3.04 o 
   0  -7   5       20.21       18.66      0.66 o 
   1  -7   5      125.00      129.19      3.92 o 
   2  -7   5      105.65      115.13      5.90 o 
   3  -7   5      372.10      335.34      7.34 o 
   4  -7   5       93.71       99.06      1.86 o 
   5  -7   5       93.58       91.89      1.71 o 
   6  -7   5       19.53       20.73      0.85 o 
  -6  -6   5       22.05       25.14      0.76 o 
  -5  -6   5      134.12      137.97      1.86 o 
  -4  -6   5       86.30       83.00      1.04 o 
  -3  -6   5       73.65       73.54      1.18 o 
  -2  -6   5      376.35      386.39      6.93 o 
  -1  -6   5      236.08      241.53      5.21 o 
   0  -6   5       37.23       39.81      1.16 o 
   1  -6   5      237.99      239.63      6.03 o 
   2  -6   5      379.20      387.24     18.79 o 
   3  -6   5       74.95       78.03      1.80 o 
   4  -6   5       88.26       91.02      1.70 o 
   5  -6   5      135.28      137.94      2.49 o 
   6  -6   5       22.16       22.87      1.44 o 
  -6  -5   5       37.41       36.46      0.71 o 
  -5  -5   5      196.62      199.93      2.41 o 
  -4  -5   5      164.00      162.73      1.88 o 
  -3  -5   5       74.13       73.24      0.96 o 
  -2  -5   5      345.35      349.69      6.26 o 
  -1  -5   5      235.49      229.49      5.38 o 
   0  -5   5       31.26       35.85      0.89 o 
   1  -5   5      233.66      241.40      8.38 o 
   2  -5   5      342.93      341.57     16.96 o 
   3  -5   5       74.46       72.38      1.60 o 
   4  -5   5      165.80      168.16      3.05 o 
   5  -5   5      195.19      190.69      3.45 o 
   6  -5   5       37.94       37.81      0.78 o 
  -6  -4   5       48.42       46.55      0.87 o 
  -5  -4   5      136.18      131.93      1.72 o 
  -4  -4   5      100.79       97.75      1.32 o 
  -3  -4   5      142.39      136.40      1.87 o 
  -2  -4   5      288.67      297.34      5.35 o 
  -1  -4   5      170.74      188.46      5.44 o 
   0  -4   5       17.33       16.20      0.48 o 
   1  -4   5      171.54      177.77      6.64 o 
   2  -4   5      288.83      292.57     14.50 o 
   3  -4   5      144.51      141.68      3.38 o 
   4  -4   5      101.42       93.40      2.11 o 
   5  -4   5      136.33      144.74      2.49 o 
   6  -4   5       48.74       49.10      0.97 o 
  -6  -3   5       34.23       33.41      0.76 o 
  -5  -3   5       85.74       82.98      1.20 o 
  -4  -3   5       68.94       69.91      0.89 o 
  -3  -3   5      180.86      165.66      2.25 o 
  -2  -3   5       51.52       55.08      1.25 o 
  -1  -3   5      210.85      226.38      5.32 o 
   0  -3   5      434.02      438.75     11.58 o 
   1  -3   5      211.69      219.05      7.99 o 
   2  -3   5       50.83       55.10      3.18 o 
   3  -3   5      180.19      156.57      7.07 o 
   4  -3   5       69.50       74.98      1.46 o 
   5  -3   5       86.04       88.99      1.51 o 
   6  -3   5       33.72       37.45      0.73 o 
  -6  -2   5       89.29       92.61      1.58 o 
  -5  -2   5       67.97       72.23      1.03 o 
  -4  -2   5      134.95      134.65      1.42 o 
  -3  -2   5      142.35      143.20      2.41 o 
  -2  -2   5      308.63      313.90      6.60 o 
  -1  -2   5      486.99      518.03      9.87 o 
   0  -2   5      513.04      534.68     14.06 o 
   1  -2   5      486.07      510.37     28.54 o 
   2  -2   5      312.71      303.17     15.08 o 
   3  -2   5      141.85      135.90      5.42 o 
   4  -2   5      135.08      132.34      2.52 o 
   5  -2   5       68.10       68.64      1.41 o 
   6  -2   5       90.49       98.37      1.89 o 
  -6  -1   5       11.40       11.54      0.36 o 
  -5  -1   5       59.71       60.19      0.90 o 
  -4  -1   5      216.45      216.55      2.51 o 
  -3  -1   5      424.73      421.07      6.05 o 
  -2  -1   5      424.69      429.22      7.12 o 
  -1  -1   5      176.50      182.67      4.34 o 
   0  -1   5      158.04      176.79      4.78 o 
   1  -1   5      173.97      180.47      9.19 o 
   2  -1   5      420.48      418.50     14.84 o 
   3  -1   5      423.66      411.37     12.12 o 
   4  -1   5      216.00      213.09      3.61 o 
   5  -1   5       60.71       58.66      1.11 o 
   6  -1   5       11.04       12.01      0.40 o 
  -6   0   5       80.45       81.39      2.00 o 
  -5   0   5       62.48       67.23      1.35 o 
  -4   0   5      179.86      176.78      2.10 o 
  -3   0   5      481.07      469.16      6.28 o 
  -2   0   5       21.33       23.00      0.54 o 
  -1   0   5       87.05       96.33      2.40 o 
   0   0   5       72.83       66.69      1.94 o 
   1   0   5       86.66       95.28      5.91 o 
   2   0   5       21.28       24.41      1.14 o 
   3   0   5      482.54      462.29     11.78 o 
   4   0   5      181.03      180.70      3.03 o 
   5   0   5       61.86       62.69      1.67 o 
   6   0   5       79.75       78.49      2.68 o 
  -6   1   5       11.01       11.15      0.35 o 
  -5   1   5       60.88       61.07      0.90 o 
  -4   1   5      216.03      214.02      2.50 o 
  -3   1   5      423.33      418.93      7.09 o 
  -2   1   5      421.04      422.03      7.97 o 
  -1   1   5      174.71      179.23      4.93 o 
   0   1   5      158.06      175.48      4.09 o 
   1   1   5      175.76      182.94      9.44 o 
   2   1   5      424.12      420.93     18.08 o 
   3   1   5      425.08      410.98     10.59 o 
   4   1   5      216.42      211.81      3.43 o 
   5   1   5       59.55       58.59      1.17 o 
   6   1   5       11.42       11.34      0.40 o 
  -6   2   5       90.14       94.23      1.71 o 
  -5   2   5       68.46       72.39      0.99 o 
  -4   2   5      135.28      134.22      1.70 o 
  -3   2   5      143.12      141.33      2.91 o 
  -2   2   5      309.82      307.97      7.44 o 
  -1   2   5      486.01      517.71     13.59 o 
   0   2   5      513.04      523.86     16.08 o 
   2   2   5      311.52      315.36     16.04 o 
   3   2   5      141.09      143.00      5.87 o 
   4   2   5      134.72      131.44      2.34 o 
   5   2   5       67.62       69.81      1.26 o 
   6   2   5       89.64       95.50      1.73 o 
  -6   3   5       33.42       34.32      0.79 o 
  -5   3   5       85.48       83.64      1.21 o 
  -4   3   5       68.90       70.89      1.05 o 
  -3   3   5      180.69      167.51      3.03 o 
  -2   3   5       51.30       53.80      1.46 o 
  -1   3   5      210.83      227.45      7.21 o 
   0   3   5      434.01      425.47     16.39 o 
   2   3   5       51.06       54.78      3.25 o 
   3   3   5      180.35      169.92      4.35 o 
   4   3   5       69.55       72.65      1.54 o 
   5   3   5       86.30       85.77      1.46 o 
   6   3   5       34.54       36.21      0.82 o 
  -6   4   5       48.67       46.96      0.92 o 
  -5   4   5      135.36      131.54      2.02 o 
  -4   4   5      102.05      100.25      1.41 o 
  -3   4   5      143.13      134.25      2.22 o 
  -2   4   5      289.09      293.16      6.71 o 
  -1   4   5      170.21      176.87      4.69 o 
   0   4   5       17.33       15.87      1.16 o 
   2   4   5      288.40      301.04     15.41 o 
   3   4   5      143.76      127.07      3.63 o 
   4   4   5      100.18       97.33      1.93 o 
   5   4   5      137.15      139.45      2.60 o 
   6   4   5       48.50       47.81      0.89 o 
  -6   5   5       37.91       36.17      0.74 o 
  -5   5   5      195.44      193.16      2.73 o 
  -4   5   5      165.31      166.50      2.24 o 
  -3   5   5       74.23       74.10      1.11 o 
  -2   5   5      343.83      345.79      7.89 o 
  -1   5   5      235.45      226.85      5.22 o 
   0   5   5       31.26       35.03      2.08 o 
   2   5   5      344.45      351.74     18.04 o 
   3   5   5       74.36       71.35      1.65 o 
   4   5   5      164.50      163.28      3.09 o 
   5   5   5      196.36      197.73      3.83 o 
   6   5   5       37.43       37.23      0.86 o 
  -6   6   5       22.36       22.50      1.22 o 
  -5   6   5      135.12      137.93      2.07 o 
  -4   6   5       87.61       87.16      1.20 o 
  -3   6   5       74.21       73.49      1.05 o 
  -2   6   5      376.66      379.37      8.62 o 
  -1   6   5      237.05      234.78      5.44 o 
   0   6   5       37.23       38.86      2.27 o 
   1   6   5      237.01      235.93     11.41 o 
   2   6   5      378.90      395.09     19.98 o 
   3   6   5       74.38       70.83      1.88 o 
   4   6   5       86.93       85.84      1.97 o 
   5   6   5      134.27      139.46      2.79 o 
   6   6   5       21.85       23.68      1.95 o 
  -6   7   5       19.69       20.24      1.27 o 
  -5   7   5       93.65       93.02      1.44 o 
  -4   7   5       93.28       96.37      1.31 o 
  -3   7   5      373.92      352.51      4.56 o 
  -2   7   5      105.84      110.46      2.71 o 
  -1   7   5      125.68      127.02      3.07 o 
   0   7   5       20.21       18.56      0.74 o 
   1   7   5      125.22      135.03      4.82 o 
   2   7   5      106.12      108.99      4.82 o 
   3   7   5      371.80      364.46      7.18 o 
   4   7   5       93.96       94.95      1.88 o 
   5   7   5       91.41       91.18      2.23 o 
   6   7   5       19.51       21.70      0.77 o 
  -6   8   5        8.62        8.40      0.36 o 
  -5   8   5       90.28       90.11      1.41 o 
  -4   8   5      134.38      141.38      1.78 o 
  -3   8   5       79.38       78.65      1.12 o 
  -2   8   5      251.29      259.56      5.08 o 
  -1   8   5       71.92       73.61      1.89 o 
   0   8   5      115.16      123.38      4.88 o 
   1   8   5       71.96       77.21      3.84 o 
   2   8   5      252.15      257.76      6.58 o 
   3   8   5       79.48       74.56      1.76 o 
   4   8   5      132.40      143.02      2.70 o 
   5   8   5       89.46       91.14      1.97 o 
   6   8   5        8.85        9.36      0.34 o 
  -6   9   5       70.28       68.54      1.42 o 
  -5   9   5       14.26       13.56      0.34 o 
  -4   9   5      135.51      135.57      1.79 o 
  -3   9   5      108.07      109.94      1.52 o 
  -2   9   5      247.84      239.73      3.59 o 
  -1   9   5       31.08       30.39      0.93 o 
   0   9   5        2.21        3.68      0.48 o 
   1   9   5       30.40       29.71      1.32 o 
   2   9   5      251.02      231.20      4.74 o 
   3   9   5      109.07      108.99      2.33 o 
   4   9   5      134.65      138.47      2.77 o 
   5   9   5       14.09       13.15      0.50 o 
   6   9   5       70.27       69.70      1.42 o 
  -6  10   5       22.80       21.40      1.00 o 
  -5  10   5       52.41       52.73      0.98 o 
  -4  10   5      166.01      159.87      2.17 o 
  -3  10   5       22.50       21.73      0.45 o 
  -2  10   5      438.15      432.67      5.63 o 
  -1  10   5      103.20      101.99      2.11 o 
   0  10   5        6.29        9.32      0.39 o 
   1  10   5      102.60       99.99      3.42 o 
   2  10   5      437.51      441.21      8.55 o 
   3  10   5       22.29       21.88      0.65 o 
   4  10   5      163.60      161.00      3.34 o 
   5  10   5       52.36       49.30      1.87 o 
   6  10   5       22.56       21.30      0.54 o 
  -6  11   5       27.62       27.86      0.69 o 
  -5  11   5       52.01       51.02      0.80 o 
  -4  11   5       70.14       75.32      1.09 o 
  -3  11   5       87.40       91.81      1.37 o 
  -2  11   5      277.53      283.98      3.88 o 
  -1  11   5      167.98      170.31      2.66 o 
   0  11   5       21.82       24.33      0.73 o 
   1  11   5      167.86      160.01      3.72 o 
   2  11   5      281.00      260.04      5.55 o 
   3  11   5       87.29       89.08      1.98 o 
   4  11   5       71.03       74.25      1.68 o 
   5  11   5       51.15       52.38      1.20 o 
   6  11   5       26.98       26.21      0.70 o 
  -6  12   5       57.97       58.23      1.57 o 
  -5  12   5       87.22       84.26      1.59 o 
  -4  12   5      233.18      242.23      3.23 o 
  -3  12   5       57.86       53.03      0.84 o 
  -2  12   5      206.86      202.57      2.79 o 
  -1  12   5      136.74      136.37      2.04 o 
   0  12   5       25.38       23.15      0.55 o 
   1  12   5      137.10      127.06      2.63 o 
   2  12   5      204.21      227.34      4.92 o 
   3  12   5       57.63       55.13      1.28 o 
   4  12   5      230.78      224.50      5.28 o 
   5  12   5       85.77       92.95      2.09 o 
   6  12   5       59.13       57.45      1.49 o 
  -5  13   5      321.31      334.40      5.92 o 
  -4  13   5       57.87       64.67      0.97 o 
  -3  13   5      207.48      212.57      2.72 o 
  -2  13   5      224.58      238.49      3.20 o 
  -1  13   5      248.94      253.74      3.88 o 
   0  13   5      522.29      543.99      8.26 o 
   1  13   5      247.80      242.60      4.15 o 
   2  13   5      227.49      246.81      4.86 o 
   3  13   5      207.75      209.65      4.65 o 
   4  13   5       57.96       60.73      1.61 o 
   5  13   5      323.21      310.46      8.40 o 
  -5  14   5      248.55      260.78      4.10 o 
  -4  14   5       99.69       96.15      1.42 o 
  -3  14   5      244.14      257.81      3.36 o 
  -2  14   5      220.13      224.19      2.95 o 
  -1  14   5      514.43      520.24      7.78 o 
   0  14   5      247.55      250.43      4.09 o 
   1  14   5      516.00      502.68      8.33 o 
   2  14   5      222.31      212.66      3.96 o 
   3  14   5      243.99      238.92      5.46 o 
   4  14   5       97.51      103.75      2.38 o 
   5  14   5      250.00      250.31      5.62 o 
  -5  15   5      324.80      316.80      5.23 o 
  -4  15   5      105.22      111.22      1.63 o 
  -3  15   5      135.21      137.80      1.90 o 
  -2  15   5      110.86      120.48      1.75 o 
  -1  15   5      709.99      717.46     11.13 o 
   0  15   5      394.94      406.49      6.54 o 
   1  15   5      707.69      758.53     11.91 o 
   2  15   5      110.63      111.38      2.35 o 
   3  15   5      135.56      136.21      3.10 o 
   4  15   5      106.16      116.21      2.66 o 
   5  15   5      323.36      309.11      8.60 o 
  -5  16   5       95.66       98.67      1.87 o 
  -4  16   5      146.90      140.86      2.16 o 
  -3  16   5      444.29      446.99      6.13 o 
  -2  16   5      228.23      235.20      3.40 o 
  -1  16   5      113.19      118.39      2.03 o 
   0  16   5      177.40      195.93      3.24 o 
   1  16   5      112.39      116.01      2.17 o 
   2  16   5      225.49      220.30      4.34 o 
   3  16   5      442.19      466.77      9.66 o 
   4  16   5      146.02      158.90      3.36 o 
   5  16   5       95.97       95.44      2.35 o 
  -4  17   5       22.06       22.77      0.44 o 
  -3  17   5      125.86      131.83      1.87 o 
  -2  17   5       40.34       42.07      0.80 o 
  -1  17   5        5.75        6.70      0.29 o 
   0  17   5       47.36       53.40      1.02 o 
   1  17   5        6.22        6.08      0.32 o 
   2  17   5       39.93       40.83      0.97 o 
   3  17   5      127.68      126.22      2.95 o 
   4  17   5       21.95       22.81      0.70 o 
  -4  18   5       21.77       19.73      0.44 o 
  -3  18   5       33.96       38.48      0.65 o 
  -2  18   5      267.08      279.75      4.23 o 
  -1  18   5       41.85       41.74      0.84 o 
   0  18   5      123.67      120.84      2.08 o 
   1  18   5       42.06       41.69      0.89 o 
   2  18   5      267.44      265.58      5.18 o 
   3  18   5       34.54       33.11      0.97 o 
   4  18   5       21.47       20.19      0.62 o 
  -4  19   5      107.13      110.48      1.89 o 
  -3  19   5       19.03       21.49      0.43 o 
  -2  19   5       71.26       71.57      1.26 o 
  -1  19   5      135.47      142.87      2.40 o 
   0  19   5      117.37      119.53      2.05 o 
   1  19   5      134.96      140.71      2.55 o 
   2  19   5       70.88       78.90      1.56 o 
   3  19   5       19.48       21.04      0.72 o 
   4  19   5      106.84      105.47      4.16 o 
  -3  20   5       51.10       46.04      0.87 o 
  -2  20   5       95.52       98.66      1.55 o 
  -1  20   5       15.18       14.46      0.40 o 
   0  20   5       39.21       39.68      0.85 o 
   1  20   5       14.92       14.82      0.42 o 
   2  20   5       96.44       96.33      1.94 o 
   3  20   5       50.66       53.23      1.34 o 
  -3  21   5       26.38       28.95      0.58 o 
  -2  21   5       31.87       34.96      0.65 o 
  -1  21   5       16.27       15.30      0.44 o 
   0  21   5       22.23       24.68      0.58 o 
   1  21   5       16.38       18.00      0.49 o 
   2  21   5       32.15       31.71      0.76 o 
   3  21   5       26.83       26.92      0.76 o 
  -2  22   5       63.18       67.88      1.20 o 
  -1  22   5       93.85       88.81      1.71 o 
   0  22   5       10.22       10.43      0.33 o 
   1  22   5       95.02      100.36      1.87 o 
   2  22   5       64.23       62.08      1.69 o 
  -2  23   5       17.41       19.01      0.41 o 
  -1  23   5       31.31       39.36      0.72 o 
   0  23   5      125.03      124.72      2.40 o 
   1  23   5       31.77       32.96      0.79 o 
   2  23   5       17.13       16.68      0.63 o 
  -1  24   5       94.28      100.79      2.41 o 
   0  24   5       31.32       33.44      0.91 o 
   1  24   5       93.85       96.99      3.00 o 
  -1 -22   6       14.02       13.66      1.06 o 
   0 -22   6       43.56       37.32      2.09 o 
   1 -22   6       13.82       15.05      1.04 o 
  -2 -21   6        2.30        1.92      0.24 o 
  -1 -21   6       40.59       43.55      2.61 o 
   0 -21   6       36.10       33.55      1.64 o 
   1 -21   6       41.49       41.80      1.28 o 
   2 -21   6        2.32        1.62      0.16 o 
  -2 -20   6       29.40       27.29      0.84 o 
  -1 -20   6       29.52       26.64      0.98 o 
   0 -20   6       21.36       22.91      0.91 o 
   1 -20   6       29.59       30.14      1.38 o 
   2 -20   6       29.72       31.21      0.80 o 
  -3 -19   6       27.61       28.62      0.72 o 
  -2 -19   6       65.94       63.37      1.40 o 
  -1 -19   6       53.78       55.74      1.05 o 
   0 -19   6       40.21       36.66      0.86 o 
   1 -19   6       53.01       50.51      1.09 o 
   2 -19   6       66.05       63.81      1.57 o 
   3 -19   6       27.50       28.47      0.72 o 
  -3 -18   6       55.43       51.25      1.10 o 
  -2 -18   6       91.21       94.39      1.68 o 
  -1 -18   6       75.98       76.66      1.42 o 
   0 -18   6       11.28       14.77      0.40 o 
   1 -18   6       73.86       71.59      1.48 o 
   2 -18   6       90.82       92.11      1.95 o 
   3 -18   6       56.39       55.92      1.12 o 
  -4 -17   6       47.08       42.62      0.90 o 
  -3 -17   6      170.56      163.64      3.15 o 
  -2 -17   6       33.62       32.81      0.71 o 
  -1 -17   6       11.11       11.74      0.38 o 
   0 -17   6       58.14       58.55      1.14 o 
   1 -17   6       11.96       13.07      0.38 o 
   2 -17   6       33.64       36.34      0.84 o 
   3 -17   6      170.06      166.43      3.37 o 
   4 -17   6       47.19       44.32      1.09 o 
  -4 -16   6       33.88       33.31      0.71 o 
  -3 -16   6       19.68       17.14      0.43 o 
  -2 -16   6       26.88       29.66      0.60 o 
  -1 -16   6       27.24       27.37      0.67 o 
   0 -16   6       11.71        9.98      0.34 o 
   1 -16   6       26.57       28.61      0.64 o 
   2 -16   6       25.42       27.21      0.67 o 
   3 -16   6       20.06       17.98      0.50 o 
   4 -16   6       35.75       34.64      0.90 o 
  -4 -15   6        3.10        3.56      0.20 o 
  -3 -15   6       41.81       38.27      0.78 o 
  -2 -15   6      112.82      113.04      1.83 o 
  -1 -15   6      316.75      280.62      4.93 o 
   0 -15   6       51.92       51.98      0.99 o 
   1 -15   6      318.62      291.81      4.71 o 
   2 -15   6      111.17      108.41      2.16 o 
   3 -15   6       41.02       37.67      0.84 o 
   4 -15   6        3.09        2.96      0.20 o 
  -4 -14   6       83.60       77.43      1.35 o 
  -3 -14   6      351.85      335.06      5.33 o 
  -2 -14   6       44.44       42.01      0.79 o 
  -1 -14   6      190.46      164.73      3.02 o 
   0 -14   6      280.14      261.37      4.44 o 
   1 -14   6      191.98      165.17      2.88 o 
   2 -14   6       46.18       41.04      0.93 o 
   3 -14   6      350.87      336.04      6.17 o 
   4 -14   6       86.48       85.91      1.73 o 
  -5 -13   6       84.64       84.98      1.54 o 
  -4 -13   6      192.84      199.24      3.10 o 
  -3 -13   6      251.65      247.51      3.71 o 
  -2 -13   6       71.88       77.31      1.34 o 
  -1 -13   6      776.61      746.84     13.54 o 
   0 -13   6       54.38       53.85      1.01 o 
   1 -13   6      776.06      708.91     12.83 o 
   2 -13   6       70.02       71.93      1.60 o 
   3 -13   6      253.61      250.85      4.63 o 
   4 -13   6      194.08      193.68      3.97 o 
   5 -13   6       83.04       78.34      1.95 o 
  -5 -12   6      186.81      186.44      2.91 o 
  -4 -12   6       25.99       25.25      0.53 o 
  -3 -12   6      347.44      337.58      4.99 o 
  -2 -12   6      104.41      105.86      2.00 o 
  -1 -12   6       89.82       90.42      1.58 o 
   0 -12   6       26.07       22.67      0.47 o 
   1 -12   6       87.05       93.52      1.69 o 
   2 -12   6      103.79      106.72      2.19 o 
   3 -12   6      345.17      340.95      6.24 o 
   4 -12   6       25.44       25.90      0.63 o 
   5 -12   6      186.81      180.27      4.23 o 
  -5 -11   6       27.26       31.83      0.83 o 
  -4 -11   6       33.18       35.68      0.68 o 
  -3 -11   6       15.37       16.28      0.39 o 
  -2 -11   6      171.20      170.31      2.95 o 
  -1 -11   6       18.16       17.69      0.44 o 
   0 -11   6       96.83       87.61      1.39 o 
   1 -11   6       18.35       19.20      0.48 o 
   2 -11   6      172.79      175.82      3.42 o 
   3 -11   6       15.39       14.32      0.58 o 
   4 -11   6       33.70       33.20      0.79 o 
   5 -11   6       27.46       25.99      0.85 o 
  -5 -10   6       94.19       88.89      1.41 o 
  -4 -10   6      134.76      140.24      2.14 o 
  -3 -10   6       38.57       41.34      0.79 o 
  -2 -10   6      311.68      294.41      4.43 o 
  -1 -10   6       60.13       60.64      1.10 o 
   0 -10   6      184.79      161.37      2.64 o 
   1 -10   6       60.71       61.59      1.18 o 
   2 -10   6      307.71      294.98      6.46 o 
   3 -10   6       38.38       38.20      1.22 o 
   4 -10   6      134.19      123.48      2.84 o 
   5 -10   6       96.63       96.52      1.93 o 
  -5  -9   6        5.81        6.00      0.24 o 
  -4  -9   6      177.82      175.26      2.79 o 
  -3  -9   6       75.22       77.14      1.28 o 
  -2  -9   6       45.05       43.69      0.81 o 
  -1  -9   6       74.48       74.87      1.32 o 
   0  -9   6      100.63      106.73      1.79 o 
   1  -9   6       74.59       77.93      1.71 o 
   2  -9   6       46.32       46.95      1.22 o 
   3  -9   6       74.85       79.67      1.93 o 
   4  -9   6      177.72      174.70      3.74 o 
   5  -9   6        6.03        6.16      0.34 o 
  -5  -8   6       14.20       15.90      0.36 o 
  -4  -8   6       97.30       94.44      2.20 o 
  -3  -8   6      147.42      142.72      2.02 o 
  -2  -8   6       92.09       93.99      1.54 o 
  -1  -8   6       91.38       85.40      1.44 o 
   0  -8   6        0.89        1.76      0.13 o 
   1  -8   6       89.67       81.38      1.84 o 
   2  -8   6       93.30       97.05      2.27 o 
   3  -8   6      146.35      136.62      3.24 o 
   4  -8   6       99.36      106.42      2.34 o 
   5  -8   6       14.15       14.56      0.54 o 
  -6  -7   6       53.83       56.11      1.41 o 
  -5  -7   6       42.43       43.33      0.71 o 
  -4  -7   6       40.18       41.94      0.81 o 
  -3  -7   6      119.98      119.54      1.66 o 
  -2  -7   6      128.99      133.79      1.95 o 
  -1  -7   6       72.19       72.78      1.25 o 
   0  -7   6      710.71      693.29     14.12 o 
   1  -7   6       73.93       71.58      1.62 o 
   2  -7   6      126.52      127.36      3.03 o 
   3  -7   6      121.73      124.83      2.82 o 
   4  -7   6       40.32       41.96      1.05 o 
   5  -7   6       41.42       39.80      1.03 o 
   6  -7   6       53.86       57.98      1.33 o 
  -6  -6   6       37.57       39.80      1.02 o 
  -5  -6   6       23.62       22.85      0.53 o 
  -4  -6   6       11.12       11.87      0.31 o 
  -3  -6   6       76.44       76.62      1.04 o 
  -2  -6   6      305.29      297.76      4.17 o 
  -1  -6   6      130.40      126.75      2.64 o 
   0  -6   6      995.76      957.09     23.96 o 
   1  -6   6      131.78      128.83      3.39 o 
   2  -6   6      303.80      289.80      6.48 o 
   3  -6   6       75.82       75.92      1.89 o 
   4  -6   6       11.08        9.82      0.45 o 
   5  -6   6       23.46       25.18      0.64 o 
   6  -6   6       37.55       38.33      1.21 o 
  -6  -5   6       70.40       79.15      2.23 o 
  -5  -5   6       30.43       29.10      0.53 o 
  -4  -5   6      122.29      126.12      1.69 o 
  -3  -5   6       33.23       34.36      0.54 o 
  -2  -5   6       10.55       11.15      0.27 o 
  -1  -5   6       85.08       87.06      2.00 o 
   0  -5   6       53.84       64.47      1.82 o 
   1  -5   6       84.39       82.40      2.33 o 
   2  -5   6       10.09       10.49      0.46 o 
   3  -5   6       33.33       34.84      1.01 o 
   4  -5   6      122.94      124.37      2.66 o 
   5  -5   6       30.42       26.87      0.71 o 
   6  -5   6       69.38       73.67      3.92 o 
  -5  -4   6       53.60       54.80      0.90 o 
  -4  -4   6      340.69      338.98      4.74 o 
  -3  -4   6      435.61      415.19      5.05 o 
  -2  -4   6      106.35      118.88      1.61 o 
  -1  -4   6       31.03       30.65      0.84 o 
   0  -4   6      786.54      779.87     16.56 o 
   1  -4   6       30.94       30.13      0.96 o 
   2  -4   6      107.98      120.61      2.77 o 
   3  -4   6      436.07      419.32      9.09 o 
   4  -4   6      345.15      373.56      7.01 o 
   5  -4   6       54.04       57.68      1.24 o 
   6  -4   6      259.02      266.62      4.90 o 
  -6  -3   6      506.38      491.21     10.04 o 
  -5  -3   6      211.58      214.73      3.11 o 
  -4  -3   6      256.73      266.58      3.61 o 
  -3  -3   6      250.28      246.45      2.88 o 
  -2  -3   6      196.44      208.68      2.86 o 
  -1  -3   6      122.63      124.57      3.28 o 
   0  -3   6     1247.99     1308.83     34.07 o 
   1  -3   6      122.30      121.69      3.25 o 
   2  -3   6      194.90      206.97      5.48 o 
   3  -3   6      252.18      255.30      5.02 o 
   4  -3   6      256.47      263.94      5.33 o 
   5  -3   6      212.36      228.65      4.24 o 
   6  -3   6      507.63      501.67      9.05 o 
  -6  -2   6      254.28      249.23      5.02 o 
  -5  -2   6      391.18      413.48      5.93 o 
  -4  -2   6       83.94       90.63      1.57 o 
  -3  -2   6      706.66      708.37      7.86 o 
  -2  -2   6      966.96      934.51     13.36 o 
  -1  -2   6     1366.04     1285.55     24.65 o 
   0  -2   6     2840.18     2784.51     95.78 o 
   1  -2   6     1365.98     1306.89     44.70 o 
   2  -2   6      969.28      919.88     23.53 o 
   3  -2   6      706.78      706.73     13.79 o 
   4  -2   6       85.11       86.57      1.97 o 
   5  -2   6      388.69      392.19      7.54 o 
   6  -2   6      253.32      244.99      4.52 o 
  -6  -1   6      297.56      301.89      5.60 o 
  -5  -1   6      148.28      149.47      2.33 o 
  -4  -1   6      779.77      808.85     11.32 o 
  -3  -1   6      171.01      174.65      2.36 o 
  -2  -1   6      551.48      534.39      7.73 o 
  -1  -1   6     2175.16     2163.11     48.92 o 
   0  -1   6      770.21      795.42     27.63 o 
   1  -1   6     2170.54     2210.17     75.04 o 
   2  -1   6      551.39      531.35     13.59 o 
   3  -1   6      169.08      165.66      3.52 o 
   4  -1   6      782.11      804.89     15.72 o 
   5  -1   6      148.35      153.69      3.23 o 
   6  -1   6      293.09      292.05      5.38 o 
  -6   0   6       17.36       17.40      0.51 o 
  -5   0   6      663.70      691.65      9.91 o 
  -4   0   6       53.72       61.44      1.01 o 
  -3   0   6       12.23       14.95      0.46 o 
  -2   0   6      572.83      547.43      7.03 o 
  -1   0   6       43.54       44.22      1.27 o 
   0   0   6      131.39      129.70      7.04 o 
   2   0   6      571.79      535.89     17.96 o 
   3   0   6       12.13       13.87      0.56 o 
   4   0   6       53.27       57.63      1.54 o 
   5   0   6      661.45      659.18     12.32 o 
   6   0   6       17.41       18.34      0.47 o 
  -6   1   6      294.00      298.21      5.72 o 
  -5   1   6      148.00      147.44      2.21 o 
  -4   1   6      781.77      808.06     10.82 o 
  -3   1   6      170.48      174.25      2.29 o 
  -2   1   6      550.42      528.61      7.94 o 
  -1   1   6     2175.01     2166.55     54.40 o 
   2   1   6      552.46      531.22     11.93 o 
   3   1   6      169.60      168.62      4.56 o 
   4   1   6      780.09      806.72     15.28 o 
   5   1   6      148.63      153.04      2.89 o 
   6   1   6      296.65      292.67      6.01 o 
  -6   2   6      253.59      245.27      4.65 o 
  -5   2   6      390.16      410.20      6.14 o 
  -4   2   6       85.34       88.98      1.43 o 
  -3   2   6      707.07      711.10      8.92 o 
  -2   2   6      971.36      939.27     13.86 o 
  -1   2   6     1364.02     1297.24     32.68 o 
   2   2   6      964.87      913.10     20.83 o 
   3   2   6      706.37      702.92     14.06 o 
   4   2   6       83.73       87.86      2.14 o 
   5   2   6      389.72      397.99      7.46 o 
   6   2   6      254.02      247.87      5.07 o 
  -6   3   6      507.25      492.27      9.20 o 
  -5   3   6      211.42      217.78      3.19 o 
  -4   3   6      256.96      264.39      3.91 o 
  -3   3   6      251.12      247.19      3.20 o 
  -2   3   6      194.50      208.09      3.24 o 
  -1   3   6      121.38      122.21      2.95 o 
   2   3   6      196.84      207.57      4.82 o 
   3   3   6      251.33      246.56      5.05 o 
   4   3   6      256.24      267.32      5.88 o 
   5   3   6      212.53      224.78      4.66 o 
   6   3   6      506.74      505.72     10.35 o 
  -6   4   6      256.66      239.56      7.21 o 
  -5   4   6       53.86       55.10      0.90 o 
  -4   4   6      342.77      350.67      5.10 o 
  -3   4   6      435.52      417.84      5.32 o 
  -2   4   6      107.54      119.43      1.92 o 
  -1   4   6       30.85       30.04      0.98 o 
   2   4   6      106.78      116.73      2.51 o 
   3   4   6      436.16      417.84      8.39 o 
   4   4   6      343.06      354.36      7.68 o 
   5   4   6       53.78       54.88      1.32 o 
   6   4   6      262.49      262.16      7.66 o 
  -6   5   6       69.79       73.26      2.05 o 
  -5   5   6       30.50       28.35      0.53 o 
  -4   5   6      123.18      125.27      1.93 o 
  -3   5   6       33.30       34.38      0.65 o 
  -2   5   6       10.07       11.16      0.39 o 
  -1   5   6       84.46       83.54      1.77 o 
   0   5   6       53.85       69.16      2.90 o 
   2   5   6       10.56       10.74      0.41 o 
   3   5   6       33.26       33.73      0.90 o 
   4   5   6      122.04      126.29      2.92 o 
   5   5   6       30.35       26.94      0.77 o 
   6   5   6       69.97       72.77      1.83 o 
  -6   6   6       37.62       37.94      0.78 o 
  -5   6   6       23.25       22.60      0.54 o 
  -4   6   6       11.17       10.93      0.32 o 
  -3   6   6       75.97       76.29      1.23 o 
  -2   6   6      304.24      291.59      4.18 o 
  -1   6   6      131.61      125.98      2.26 o 
   0   6   6      995.75      967.43     32.18 o 
   1   6   6      130.57      118.24      4.18 o 
   2   6   6      304.86      288.47      5.91 o 
   3   6   6       76.28       77.60      1.74 o 
   4   6   6       11.03       10.97      0.50 o 
   5   6   6       23.83       23.98      0.78 o 
   6   6   6       37.51       38.48      0.82 o 
  -6   7   6       53.80       55.93      1.27 o 
  -5   7   6       41.52       41.14      0.87 o 
  -4   7   6       40.28       41.61      0.75 o 
  -3   7   6      121.46      122.03      1.86 o 
  -2   7   6      126.69      127.29      1.83 o 
  -1   7   6       74.11       73.15      1.23 o 
   0   7   6      710.71      674.26     17.96 o 
   1   7   6       72.01       72.10      1.71 o 
   2   7   6      128.83      129.79      2.74 o 
   3   7   6      120.26      119.49      2.61 o 
   4   7   6       40.22       42.84      1.16 o 
   5   7   6       42.34       42.74      0.95 o 
   6   7   6       53.89       56.67      1.14 o 
  -5   8   6       14.20       15.28      0.42 o 
  -4   8   6       98.42      102.91      1.69 o 
  -3   8   6      146.94      138.64      2.07 o 
  -2   8   6       92.97       93.87      1.38 o 
  -1   8   6       89.83       83.38      1.49 o 
   0   8   6        0.89        2.21      0.31 o 
   1   8   6       91.21       85.31      1.96 o 
   2   8   6       92.41       91.48      2.06 o 
   3   8   6      146.82      141.34      2.97 o 
   4   8   6       98.23       99.87      2.73 o 
   5   8   6       14.14       15.10      0.46 o 
  -5   9   6        6.06        5.93      0.26 o 
  -4   9   6      177.52      175.89      2.81 o 
  -3   9   6       74.63       78.35      1.26 o 
  -2   9   6       46.21       45.31      0.74 o 
  -1   9   6       74.33       77.78      1.37 o 
   0   9   6      100.64      108.64      1.89 o 
   1   9   6       74.75       71.90      1.79 o 
   2   9   6       45.15       43.13      1.01 o 
   3   9   6       75.44       77.88      1.93 o 
   4   9   6      178.02      181.82      4.04 o 
   5   9   6        5.78        6.64      0.30 o 
  -5  10   6       96.38       94.09      1.59 o 
  -4  10   6      135.02      130.86      2.02 o 
  -3  10   6       38.73       37.67      0.80 o 
  -2  10   6      307.65      292.45      4.26 o 
  -1  10   6       60.68       62.70      1.10 o 
   0  10   6      184.78      167.07      2.83 o 
   1  10   6       60.17       61.03      1.52 o 
   2  10   6      311.75      295.27      5.50 o 
   3  10   6       38.22       40.33      1.33 o 
   4  10   6      133.92      140.83      3.14 o 
   5  10   6       94.43       91.36      1.94 o 
  -5  11   6       27.73       27.35      0.99 o 
  -4  11   6       33.82       35.25      0.64 o 
  -3  11   6       15.53       15.61      0.41 o 
  -2  11   6      172.74      174.14      2.58 o 
  -1  11   6       18.26       19.61      0.53 o 
   0  11   6       96.83       92.07      1.63 o 
   1  11   6       18.24       17.93      0.58 o 
   2  11   6      171.25      168.54      3.32 o 
   3  11   6       15.24       15.65      0.53 o 
   4  11   6       33.07       36.52      1.01 o 
   5  11   6       27.00       30.62      1.50 o 
  -5  12   6      187.07      185.50      2.96 o 
  -4  12   6       25.34       26.06      0.51 o 
  -3  12   6      344.98      345.86      5.29 o 
  -2  12   6      103.64      108.22      1.70 o 
  -1  12   6       86.89       95.61      1.59 o 
   0  12   6       26.07       23.36      0.51 o 
   1  12   6       89.98       93.35      1.81 o 
   2  12   6      104.56      108.15      2.33 o 
   3  12   6      347.64      341.94      6.89 o 
   4  12   6       26.10       27.37      0.81 o 
   5  12   6      186.55      187.96      3.88 o 
  -5  13   6       83.17       81.75      1.44 o 
  -4  13   6      194.36      198.72      3.07 o 
  -3  13   6      253.54      256.80      3.95 o 
  -2  13   6       70.28       72.60      1.23 o 
  -1  13   6      777.51      732.94     11.10 o 
   0  13   6       54.38       54.91      1.04 o 
   1  13   6      775.16      757.64     13.58 o 
   2  13   6       71.61       80.63      1.71 o 
   3  13   6      251.74      254.27      5.16 o 
   4  13   6      192.56      208.39      4.53 o 
   5  13   6       84.49       83.82      1.79 o 
  -4  14   6       86.02       87.22      1.37 o 
  -3  14   6      351.01      346.48      5.31 o 
  -2  14   6       46.25       42.26      0.77 o 
  -1  14   6      192.00      166.30      2.63 o 
   0  14   6      280.14      265.91      4.31 o 
   1  14   6      190.44      166.90      3.21 o 
   2  14   6       44.36       43.90      1.07 o 
   3  14   6      351.71      350.59      6.96 o 
   4  14   6       84.05       82.26      2.02 o 
  -4  15   6        3.10        3.06      0.16 o 
  -3  15   6       40.92       39.34      0.66 o 
  -2  15   6      111.43      114.61      1.89 o 
  -1  15   6      317.91      301.44      4.74 o 
   0  15   6       51.92       52.88      1.00 o 
   1  15   6      317.45      288.23      5.49 o 
   2  15   6      112.55      118.80      2.48 o 
   3  15   6       41.92       41.04      0.99 o 
   4  15   6        3.09        3.73      0.27 o 
  -4  16   6       35.76       35.58      0.69 o 
  -3  16   6       20.05       18.55      0.40 o 
  -2  16   6       25.42       29.32      0.60 o 
  -1  16   6       26.44       30.16      0.64 o 
   0  16   6       11.71       10.30      0.33 o 
   1  16   6       27.37       27.96      0.73 o 
   2  16   6       26.88       30.87      0.81 o 
   3  16   6       19.68       19.05      0.56 o 
   4  16   6       33.87       35.09      0.92 o 
  -4  17   6       47.08       47.54      0.86 o 
  -3  17   6      170.00      174.67      2.51 o 
  -2  17   6       33.43       38.63      0.70 o 
  -1  17   6       11.99       13.71      0.38 o 
   0  17   6       58.14       60.79      1.12 o 
   1  17   6       11.08       12.92      0.43 o 
   2  17   6       33.82       33.64      0.79 o 
   3  17   6      170.61      174.81      3.89 o 
   4  17   6       47.19       46.19      1.14 o 
  -3  18   6       56.21       57.44      0.88 o 
  -2  18   6       90.97       96.25      1.66 o 
  -1  18   6       74.01       74.30      1.36 o 
   0  18   6       11.28       14.91      0.39 o 
   1  18   6       75.83       81.11      1.59 o 
   2  18   6       91.07       98.67      1.83 o 
   3  18   6       55.61       53.74      1.36 o 
  -3  19   6       27.54       29.52      0.59 o 
  -2  19   6       66.02       67.95      1.18 o 
  -1  19   6       53.25       51.51      0.99 o 
   0  19   6       40.21       37.36      0.78 o 
   1  19   6       53.53       58.35      1.16 o 
   2  19   6       65.96       66.73      1.37 o 
   3  19   6       27.57       30.47      0.79 o 
  -2  20   6       29.58       32.75      0.56 o 
  -1  20   6       29.37       32.78      0.66 o 
   0  20   6       21.36       23.72      0.54 o 
   1  20   6       29.74       27.58      0.70 o 
   2  20   6       29.54       29.01      0.80 o 
  -2  21   6        2.34        1.81      0.13 o 
  -1  21   6       41.58       42.66      0.85 o 
   0  21   6       36.10       34.48      0.70 o 
   1  21   6       40.50       46.14      0.94 o 
   2  21   6        2.28        1.70      0.18 o 
  -1  22   6       13.70       16.07      0.35 o 
   0  22   6       43.56       40.48      0.93 o 
   1  22   6       14.15       13.15      0.41 o 
  -1 -19   7       38.80       43.76      0.93 o 
   0 -19   7       34.88       40.75      0.79 o 
   1 -19   7       38.84       39.87      0.96 o 
  -2 -18   7       48.23       54.41      1.08 o 
  -1 -18   7      175.34      171.51      3.13 o 
   0 -18   7        5.22        4.41      0.22 o 
   1 -18   7      176.24      170.76      3.42 o 
   2 -18   7       47.47       45.21      1.03 o 
  -2 -17   7       25.67       22.71      0.54 o 
  -1 -17   7      152.56      139.12      2.47 o 
   0 -17   7        0.35        0.41      0.15 o 
   1 -17   7      152.81      136.66      2.80 o 
   2 -17   7       26.40       26.85      0.60 o 
  -3 -16   7      108.47       97.01      1.69 o 
  -2 -16   7       50.79       54.22      1.03 o 
  -1 -16   7      135.58      117.20      2.24 o 
   0 -16   7       12.24       11.45      0.37 o 
   1 -16   7      135.89      132.88      2.55 o 
   2 -16   7       51.30       49.38      1.12 o 
   3 -16   7      107.63       99.18      2.01 o 
  -3 -15   7      176.47      172.45      2.96 o 
  -2 -15   7        9.08        8.48      0.30 o 
  -1 -15   7      157.16      143.53      2.53 o 
   0 -15   7      102.04       89.74      1.71 o 
   1 -15   7      155.47      129.90      2.81 o 
   2 -15   7        9.05        9.03      0.32 o 
   3 -15   7      175.48      152.79      3.23 o 
  -3 -14   7      146.95      133.61      2.43 o 
  -2 -14   7       45.91       46.88      1.06 o 
  -1 -14   7       48.84       44.64      0.93 o 
   0 -14   7       29.65       26.13      0.65 o 
   1 -14   7       48.69       44.46      0.99 o 
   2 -14   7       45.26       43.62      1.01 o 
   3 -14   7      147.90      149.45      2.87 o 
  -4 -13   7        9.95        9.31      0.26 o 
  -3 -13   7       79.55       76.11      1.46 o 
  -2 -13   7       21.02       22.21      0.49 o 
  -1 -13   7       37.12       35.80      0.95 o 
   0 -13   7       37.29       39.12      0.89 o 
   1 -13   7       38.36       41.73      1.21 o 
   2 -13   7       20.21       21.97      0.57 o 
   3 -13   7       79.87       86.60      1.72 o 
   4 -13   7       10.36       10.47      0.31 o 
  -4 -12   7       36.80       39.86      0.76 o 
  -3 -12   7       32.51       31.63      0.66 o 
  -2 -12   7       44.17       43.10      0.87 o 
  -1 -12   7       89.17       91.77      1.81 o 
   0 -12   7       29.55       29.65      0.72 o 
   1 -12   7       90.21       87.90      1.83 o 
   2 -12   7       44.12       44.74      1.14 o 
   3 -12   7       32.78       31.99      0.77 o 
   4 -12   7       37.22       33.81      0.95 o 
  -4 -11   7       93.16      103.60      1.80 o 
  -3 -11   7       34.43       35.40      0.66 o 
  -2 -11   7       60.88       59.05      1.12 o 
  -1 -11   7        8.59        8.11      0.32 o 
   0 -11   7       63.79       57.88      1.17 o 
   1 -11   7        8.88        8.05      0.32 o 
   2 -11   7       61.09       58.12      1.27 o 
   3 -11   7       34.46       31.36      0.78 o 
   4 -11   7       91.61       89.69      2.30 o 
  -4 -10   7      192.61      183.63      2.76 o 
  -3 -10   7       72.38       71.66      1.25 o 
  -2 -10   7      217.50      203.40      3.29 o 
  -1 -10   7       91.63       89.21      1.75 o 
   0 -10   7      588.78      546.28      9.59 o 
   1 -10   7       91.62       82.28      1.76 o 
   2 -10   7      219.21      201.87      3.96 o 
   3 -10   7       70.79       61.68      1.65 o 
   4 -10   7      194.07      192.60      3.76 o 
  -4  -9   7      165.92      163.54      2.48 o 
  -3  -9   7      220.21      210.24      3.28 o 
  -2  -9   7      161.33      154.89      2.56 o 
  -1  -9   7      366.73      341.64      6.36 o 
   0  -9   7      267.63      242.62      5.01 o 
   1  -9   7      365.80      333.65      6.47 o 
   2  -9   7      163.10      155.15      3.50 o 
   3  -9   7      222.62      225.38      4.80 o 
   4  -9   7      164.85      172.17      3.38 o 
  -5  -8   7      118.82      112.26      1.96 o 
  -4  -8   7      107.44      106.69      1.67 o 
  -3  -8   7       99.12      101.73      1.50 o 
  -2  -8   7      124.26      120.22      1.96 o 
  -1  -8   7      131.77      125.45      2.43 o 
   0  -8   7      112.96       92.82      2.06 o 
   1  -8   7      129.12      120.90      2.47 o 
   2  -8   7      123.82      110.76      2.77 o 
   3  -8   7       98.57       97.40      2.34 o 
   4  -8   7      107.21      114.20      2.62 o 
   5  -8   7      120.81      119.05      2.35 o 
  -5  -7   7      157.16      143.52      3.60 o 
  -4  -7   7      107.14      105.51      1.62 o 
  -3  -7   7      146.00      142.42      2.10 o 
  -2  -7   7      278.90      255.07      3.99 o 
  -1  -7   7      148.50      139.44      2.61 o 
   0  -7   7      118.74       95.79      1.93 o 
   1  -7   7      148.44      147.57      2.98 o 
   2  -7   7      280.50      279.74      5.82 o 
   3  -7   7      147.12      147.59      3.30 o 
   4  -7   7      107.75      104.42      2.71 o 
   5  -7   7      158.70      162.62      3.57 o 
  -5  -6   7      113.61      119.43      1.96 o 
  -4  -6   7       51.67       49.90      0.83 o 
  -3  -6   7      180.56      193.53      2.96 o 
  -2  -6   7       49.68       49.01      0.86 o 
  -1  -6   7      445.02      441.65      7.55 o 
   0  -6   7      108.98      120.46      2.86 o 
   1  -6   7      443.48      424.74     10.52 o 
   2  -6   7       48.78       47.98      1.26 o 
   3  -6   7      181.43      181.37      4.20 o 
   4  -6   7       50.78       47.55      1.39 o 
   5  -6   7      113.17      110.02      2.91 o 
  -5  -5   7      360.06      346.61      5.49 o 
  -4  -5   7      120.87      132.86      2.01 o 
  -3  -5   7      367.50      377.45      7.19 o 
  -2  -5   7      187.65      187.20      2.75 o 
  -1  -5   7      838.45      833.61     16.06 o 
   0  -5   7       57.70       66.74      2.05 o 
   1  -5   7      838.76      832.81     19.62 o 
   2  -5   7      189.14      198.17      4.27 o 
   3  -5   7      371.01      406.78      8.58 o 
   4  -5   7      120.23      132.50      3.02 o 
   5  -5   7      360.15      372.50      7.20 o 
  -5  -4   7      405.98      390.82      6.17 o 
  -4  -4   7      217.80      232.12      3.65 o 
  -3  -4   7      442.50      463.69      6.51 o 
  -2  -4   7      297.42      311.33      4.35 o 
  -1  -4   7     1005.82     1005.32     19.88 o 
   0  -4   7       47.18       43.84      1.45 o 
   1  -4   7     1005.49     1004.99     26.28 o 
   2  -4   7      296.01      302.51      6.74 o 
   3  -4   7      442.59      477.57     10.17 o 
   4  -4   7      218.99      230.75      4.61 o 
   5  -4   7      406.77      417.59      8.10 o 
  -5  -3   7      479.63      501.36      7.59 o 
  -4  -3   7      147.16      153.90      2.51 o 
  -3  -3   7     1125.57     1204.22     17.22 o 
  -2  -3   7      327.33      322.45      4.68 o 
  -1  -3   7     1001.29      989.33     22.44 o 
   0  -3   7      225.05      205.36      5.62 o 
   1  -3   7     1000.73      984.18     25.73 o 
   2  -3   7      328.75      328.77      7.07 o 
   3  -3   7     1120.69     1148.76     25.17 o 
   4  -3   7      147.44      158.95      3.47 o 
   5  -3   7      479.51      482.66      8.93 o 
  -5  -2   7      380.69      401.74      5.72 o 
  -4  -2   7       76.89       81.17      1.30 o 
  -3  -2   7     1421.80     1413.25     20.73 o 
  -2  -2   7      114.05      115.29      1.71 o 
  -1  -2   7      500.21      482.69     12.53 o 
   0  -2   7       61.09       53.66      3.05 o 
   1  -2   7      501.35      490.55     23.28 o 
   2  -2   7      113.47      114.29      3.38 o 
   3  -2   7     1423.29     1457.00     33.92 o 
   4  -2   7       75.26       77.51      1.89 o 
   5  -2   7      377.86      374.85      7.88 o 
  -5  -1   7       20.85       22.65      0.44 o 
  -4  -1   7       23.72       24.81      0.51 o 
  -3  -1   7      287.13      305.36      4.48 o 
  -2  -1   7        7.60        7.62      0.27 o 
  -1  -1   7       20.77       18.42      0.94 o 
   2  -1   7        7.82        7.96      1.16 o 
   3  -1   7      285.01      282.41      7.30 o 
   4  -1   7       24.07       23.66      0.74 o 
   5  -1   7       20.97       21.42      1.10 o 
  -5   0   7      155.39      150.95      2.51 o 
  -4   0   7       95.03      100.13      1.71 o 
  -3   0   7      160.58      163.07      2.55 o 
  -2   0   7      106.07      101.92      2.00 o 
  -1   0   7       18.49       15.73      1.11 o 
   2   0   7      106.07       99.31      6.10 o 
   3   0   7      160.09      153.93      4.20 o 
   4   0   7       94.88       97.21      2.29 o 
   5   0   7      156.19      157.93      3.20 o 
  -5   1   7       21.11       22.18      0.47 o 
  -4   1   7       24.14       24.63      0.55 o 
  -3   1   7      287.08      300.45      4.52 o 
  -2   1   7        7.78        8.30      0.37 o 
   2   1   7        7.64        6.76      1.19 o 
   3   1   7      285.07      277.84      7.49 o 
   4   1   7       23.65       22.67      0.83 o 
   5   1   7       20.71       20.04      0.90 o 
  -5   2   7      379.27      395.70      6.18 o 
  -4   2   7       75.37       79.16      1.40 o 
  -3   2   7     1418.11     1414.47     20.14 o 
  -2   2   7      113.49      112.72      2.05 o 
  -1   2   7      501.21      492.44     22.49 o 
   2   2   7      114.02      114.64      6.75 o 
   3   2   7     1426.97     1453.05     35.32 o 
   4   2   7       76.79       78.61      2.18 o 
   5   2   7      379.28      380.40     12.02 o 
  -5   3   7      479.85      490.58      8.08 o 
  -4   3   7      147.09      154.04      2.43 o 
  -3   3   7     1124.47     1183.22     16.71 o 
  -2   3   7      327.30      317.64      5.36 o 
  -1   3   7     1001.49     1001.65     45.18 o 
   1   3   7     1000.56      936.34     49.90 o 
   2   3   7      328.78      314.71     11.37 o 
   3   3   7     1121.80     1164.83     29.28 o 
   4   3   7      147.53      153.80      3.46 o 
   5   3   7      479.26      492.81      9.93 o 
  -5   4   7      404.39      394.96      6.94 o 
  -4   4   7      218.61      231.75      3.57 o 
  -3   4   7      441.67      462.41      6.67 o 
  -2   4   7      296.69      300.85      5.09 o 
  -1   4   7     1006.27      988.30     38.17 o 
   1   4   7     1005.02      968.48     50.99 o 
   2   4   7      296.73      300.71     10.82 o 
   3   4   7      443.42      472.06     10.01 o 
   4   4   7      218.15      232.20      5.12 o 
   5   4   7      408.40      410.43      7.52 o 
  -5   5   7      358.33      346.87      6.07 o 
  -4   5   7      120.12      130.94      2.10 o 
  -3   5   7      367.61      390.93      6.41 o 
  -2   5   7      187.74      189.79      3.29 o 
  -1   5   7      836.02      837.47     16.33 o 
   1   5   7      841.17      826.42     42.39 o 
   2   5   7      189.05      189.16      7.01 o 
   3   5   7      370.90      391.71     13.82 o 
   4   5   7      120.98      136.46      3.05 o 
   5   5   7      361.88      356.07      6.60 o 
  -5   6   7      113.39      114.22      1.99 o 
  -4   6   7       50.77       48.22      0.91 o 
  -3   6   7      182.63      188.00      2.93 o 
  -2   6   7       48.84       46.76      0.95 o 
  -1   6   7      445.59      421.74      8.33 o 
   1   6   7      442.93      412.83     14.70 o 
   2   6   7       49.62       48.88      1.60 o 
   3   6   7      179.37      186.49      4.20 o 
   4   6   7       51.69       50.26      1.24 o 
   5   6   7      113.40      112.57      2.40 o 
  -5   7   7      157.45      152.24      2.85 o 
  -4   7   7      107.88      104.03      1.94 o 
  -3   7   7      146.59      145.95      2.29 o 
  -2   7   7      278.12      268.89      4.45 o 
  -1   7   7      147.47      146.59      2.99 o 
   0   7   7      118.74      100.35      5.18 o 
   1   7   7      149.48      134.93      4.05 o 
   2   7   7      281.30      247.78     10.20 o 
   3   7   7      146.52      144.55      3.28 o 
   4   7   7      107.02      106.89      2.42 o 
   5   7   7      158.43      157.84      4.31 o 
  -5   8   7      120.39      117.16      2.15 o 
  -4   8   7      106.55      109.14      2.02 o 
  -3   8   7       98.82       97.48      1.74 o 
  -2   8   7      124.66      110.27      1.79 o 
  -1   8   7      129.20      120.42      2.33 o 
   0   8   7      112.97       92.25      3.38 o 
   1   8   7      131.70      124.21      4.12 o 
   2   8   7      123.42      116.88      4.24 o 
   3   8   7       98.86      100.10      2.31 o 
   4   8   7      108.10      112.44      2.53 o 
   5   8   7      119.21      114.94      2.44 o 
  -4   9   7      164.19      166.07      2.98 o 
  -3   9   7      221.60      222.78      3.67 o 
  -2   9   7      163.09      152.49      2.41 o 
  -1   9   7      365.73      336.56      6.05 o 
   0   9   7      267.63      241.74      6.50 o 
   1   9   7      366.78      330.90      8.83 o 
   2   9   7      161.32      150.60      4.36 o 
   3   9   7      221.25      221.10      4.91 o 
   4   9   7      166.59      171.28      3.74 o 
  -4  10   7      193.42      191.58      3.39 o 
  -3  10   7       71.44       65.02      1.23 o 
  -2  10   7      219.14      207.19      3.38 o 
  -1  10   7       92.03       82.07      1.66 o 
   0  10   7      588.77      556.87     11.71 o 
   1  10   7       91.23       87.10      2.46 o 
   2  10   7      217.58      201.80      5.78 o 
   3  10   7       71.72       72.01      1.67 o 
   4  10   7      193.25      195.29      4.25 o 
  -4  11   7       92.30       91.30      1.92 o 
  -3  11   7       34.67       33.53      0.65 o 
  -2  11   7       61.04       59.88      1.10 o 
  -1  11   7        8.90        8.31      0.37 o 
   0  11   7       63.79       58.66      1.47 o 
   1  11   7        8.57        8.42      0.52 o 
   2  11   7       60.93       60.05      1.48 o 
   3  11   7       34.23       35.84      0.94 o 
   4  11   7       92.46      102.75      5.50 o 
  -4  12   7       37.54       35.87      0.83 o 
  -3  12   7       32.74       32.93      0.61 o 
  -2  12   7       44.04       46.18      0.86 o 
  -1  12   7       90.51       89.20      1.56 o 
   0  12   7       29.54       29.26      0.87 o 
   1  12   7       88.87       91.93      2.61 o 
   2  12   7       44.26       44.01      1.12 o 
   3  12   7       32.56       33.22      0.90 o 
   4  12   7       36.49       39.02      2.46 o 
  -4  13   7       10.31       10.99      0.31 o 
  -3  13   7       79.31       88.19      1.50 o 
  -2  13   7       20.19       22.88      0.54 o 
  -1  13   7       38.06       42.85      0.79 o 
   0  13   7       37.29       41.37      0.93 o 
   1  13   7       37.42       36.57      1.19 o 
   2  13   7       21.05       22.85      0.66 o 
   3  13   7       80.11       83.57      2.01 o 
   4  13   7        9.99        9.88      0.36 o 
  -3  14   7      147.02      151.25      2.25 o 
  -2  14   7       45.35       45.50      0.92 o 
  -1  14   7       48.73       45.22      0.86 o 
   0  14   7       29.64       27.60      0.67 o 
   1  14   7       48.81       47.06      1.15 o 
   2  14   7       45.81       47.77      1.14 o 
   3  14   7      147.81      143.07      3.30 o 
  -3  15   7      176.50      156.49      2.45 o 
  -2  15   7        9.00        9.60      0.32 o 
  -1  15   7      156.37      133.48      2.34 o 
   0  15   7      102.04       94.88      1.89 o 
   1  15   7      156.26      153.47      2.73 o 
   2  15   7        9.12        8.90      0.36 o 
   3  15   7      175.46      175.91      3.59 o 
  -3  16   7      107.48      104.27      1.76 o 
  -2  16   7       51.63       49.75      0.93 o 
  -1  16   7      134.77      140.39      2.24 o 
   0  16   7       12.24       11.82      0.37 o 
   1  16   7      136.70      123.66      3.31 o 
   2  16   7       50.47       56.20      1.68 o 
   3  16   7      108.62      101.07      2.92 o 
  -2  17   7       26.17       29.01      0.54 o 
  -1  17   7      152.88      141.06      2.68 o 
   0  17   7        0.35        0.54      0.13 o 
   1  17   7      152.49      142.32      3.28 o 
   2  17   7       25.90       24.03      0.77 o 
  -2  18   7       47.93       45.64      0.86 o 
  -1  18   7      176.27      177.89      3.07 o 
   0  18   7        5.22        5.03      0.23 o 
   1  18   7      175.33      178.69      3.34 o 
   2  18   7       47.77       55.24      2.51 o 
  -1  19   7       38.99       40.92      1.01 o 
   0  19   7       34.88       43.21      1.20 o 
   1  19   7       38.64       44.92      1.17 o 
   0 -16   8       37.25       38.13      0.77 o 
  -1 -15   8       21.94       22.74      0.47 o 
   0 -15   8       34.97       35.39      0.82 o 
   1 -15   8       21.57       20.13      0.53 o 
  -2 -14   8        9.01        9.21      0.25 o 
  -1 -14   8       32.04       33.93      0.65 o 
   0 -14   8        3.58        4.10      0.20 o 
   1 -14   8       30.38       31.29      0.77 o 
   2 -14   8        8.87        8.59      0.32 o 
  -2 -13   8        5.54        6.04      0.21 o 
  -1 -13   8       77.34       76.80      1.51 o 
   0 -13   8        5.86        6.51      0.27 o 
   1 -13   8       77.54       84.54      2.19 o 
   2 -13   8        5.55        5.91      0.27 o 
  -3 -12   8       42.08       45.35      0.78 o 
  -2 -12   8       24.58       25.66      0.55 o 
  -1 -12   8       66.00       67.83      1.29 o 
   0 -12   8        2.13        2.58      0.40 o 
   1 -12   8       66.03       62.88      2.04 o 
   2 -12   8       24.24       25.46      0.89 o 
   3 -12   8       41.73       40.61      1.21 o 
  -3 -11   8       25.66       25.71      0.49 o 
  -2 -11   8       31.97       33.47      0.67 o 
  -1 -11   8       66.02       69.02      1.36 o 
   0 -11   8       32.40       32.97      1.11 o 
   1 -11   8       65.83       74.52      2.19 o 
   2 -11   8       31.53       29.14      0.94 o 
   3 -11   8       25.10       22.76      1.15 o 
  -3 -10   8       56.95       53.45      1.01 o 
  -2 -10   8       10.68       10.67      0.31 o 
  -1 -10   8       35.41       37.52      0.94 o 
   0 -10   8       28.92       27.30      1.26 o 
   1 -10   8       34.27       34.35      1.21 o 
   2 -10   8       10.81       11.65      0.46 o 
   3 -10   8       58.01       62.51      1.56 o 
  -3  -9   8        5.19        4.69      0.20 o 
  -2  -9   8       60.67       62.60      1.22 o 
  -1  -9   8       51.75       46.13      1.12 o 
   0  -9   8        4.48        5.98      0.34 o 
   1  -9   8       51.90       41.72      1.25 o 
   2  -9   8       59.70       63.40      1.74 o 
   3  -9   8        4.95        5.08      0.31 o 
  -3  -8   8       67.34       60.73      1.05 o 
  -2  -8   8      140.29      148.86      3.14 o 
  -1  -8   8       47.86       41.73      1.08 o 
   0  -8   8      343.42      328.70      8.07 o 
   1  -8   8       49.34       43.92      1.56 o 
   2  -8   8      140.28      144.41      3.83 o 
   3  -8   8       66.12       66.19      1.73 o 
  -4  -7   8       25.90       25.97      0.56 o 
  -3  -7   8       42.12       40.34      0.81 o 
  -2  -7   8       98.10       91.57      1.89 o 
  -1  -7   8       62.00       57.62      1.40 o 
   0  -7   8      228.79      221.37      5.51 o 
   1  -7   8       62.87       57.44      1.58 o 
   2  -7   8       97.62       97.54      2.25 o 
   3  -7   8       42.83       40.46      1.18 o 
   4  -7   8       25.70       24.63      0.70 o 
  -4  -6   8       52.68       47.40      1.31 o 
  -3  -6   8       59.65       60.71      1.14 o 
  -2  -6   8       29.24       30.79      0.65 o 
  -1  -6   8       40.55       42.56      1.08 o 
   0  -6   8       69.68       71.76      2.46 o 
   1  -6   8       40.48       42.89      1.22 o 
   2  -6   8       30.39       29.07      1.06 o 
   3  -6   8       59.63       56.74      3.64 o 
   4  -6   8       53.56       54.89      1.43 o 
  -4  -5   8        4.62        4.47      0.21 o 
  -3  -5   8       54.79       51.96      1.26 o 
  -2  -5   8       41.25       44.30      0.87 o 
  -1  -5   8       10.36       12.70      0.44 o 
   0  -5   8      186.57      175.57      5.58 o 
   1  -5   8       10.33       13.14      1.19 o 
   2  -5   8       40.67       40.57      1.57 o 
   3  -5   8       55.80       61.17      2.59 o 
   4  -5   8        4.48        4.23      0.46 o 
  -4  -4   8       17.14       18.00      0.44 o 
  -3  -4   8       18.16       18.68      0.47 o 
  -2  -4   8       69.81       66.88      1.52 o 
  -1  -4   8      204.54      190.39      5.94 o 
   0  -4   8      505.41      460.56     18.51 o 
   1  -4   8      204.08      194.43      7.96 o 
   2  -4   8       67.92       62.06      2.38 o 
   3  -4   8       18.87       22.99      0.99 o 
   4  -4   8       17.73       17.12      0.83 o 
  -4  -3   8       41.86       41.56      0.87 o 
  -3  -3   8       68.69       73.09      1.68 o 
  -2  -3   8       51.25       48.95      1.22 o 
  -1  -3   8      122.52      116.94      4.80 o 
   2  -3   8       51.76       54.80      1.97 o 
   3  -3   8       68.33       72.02      3.29 o 
   4  -3   8       42.06       40.74      1.56 o 
  -4  -2   8       34.25       32.58      0.76 o 
  -3  -2   8      116.70      117.52      2.37 o 
  -2  -2   8       25.13       24.92      0.81 o 
   2  -2   8       25.46       25.13      1.87 o 
   3  -2   8      117.41      119.91      6.77 o 
   4  -2   8       33.48       35.94      2.21 o 
  -4  -1   8       17.67       17.33      0.47 o 
  -3  -1   8      116.32      118.73      2.39 o 
  -2  -1   8       35.91       33.90      1.16 o 
   2  -1   8       36.06       36.81      2.40 o 
   3  -1   8      117.30      119.29      6.83 o 
   4  -1   8       17.89       18.41      1.39 o 
  -4   0   8       39.72       38.79      0.95 o 
  -3   0   8       31.52       31.67      0.86 o 
  -2   0   8        4.15        5.29      0.57 o 
   2   0   8        4.13        4.03      0.76 o 
   3   0   8       31.79       35.26      2.32 o 
   4   0   8       40.03       43.38      2.56 o 
  -4   1   8       17.86       17.52      0.46 o 
  -3   1   8      116.96      116.39      2.36 o 
  -2   1   8       35.82       34.32      1.16 o 
   2   1   8       36.15       36.23      2.44 o 
   3   1   8      116.67      122.20      6.79 o 
   4   1   8       17.70       17.12      0.86 o 
  -4   2   8       33.20       31.72      0.82 o 
  -3   2   8      117.19      118.03      2.37 o 
  -2   2   8       25.48       24.75      0.74 o 
   2   2   8       25.11       21.76      1.82 o 
   3   2   8      116.91      118.74      6.81 o 
   4   2   8       34.54       36.91      1.43 o 
  -4   3   8       42.22       41.54      0.89 o 
  -3   3   8       68.90       70.58      3.22 o 
  -2   3   8       51.41       51.78      1.30 o 
   3   3   8       68.12       61.34      4.03 o 
   4   3   8       41.70       39.50      1.81 o 
  -4   4   8       17.81       18.12      0.60 o 
  -3   4   8       18.77       19.54      0.49 o 
  -2   4   8       68.22       63.03      1.54 o 
   3   4   8       18.26       19.88      1.02 o 
   4   4   8       17.07       16.13      0.85 o 
  -4   5   8        4.48        4.22      0.29 o 
  -3   5   8       55.26       55.75      1.20 o 
  -2   5   8       40.91       41.19      1.21 o 
   3   5   8       55.34       58.17      3.55 o 
   4   5   8        4.62        4.29      0.43 o 
  -4   6   8       53.09       49.71      1.37 o 
  -3   6   8       59.98       56.12      1.25 o 
  -2   6   8       30.54       30.05      0.76 o 
   2   6   8       29.09       29.59      1.82 o 
   3   6   8       59.32       57.44      2.27 o 
   4   6   8       53.14       52.12      3.10 o 
  -4   7   8       25.71       25.63      0.77 o 
  -3   7   8       42.88       39.69      0.93 o 
  -2   7   8       97.16       95.11      2.19 o 
   2   7   8       98.55       90.75      4.71 o 
   3   7   8       42.07       40.36      1.70 o 
   4   7   8       25.90       25.69      1.47 o 
  -3   8   8       65.79       62.92      1.35 o 
  -2   8   8      140.35      142.89      3.18 o 
  -1   8   8       49.17       44.37      1.57 o 
   2   8   8      140.22      139.86      4.60 o 
   3   8   8       67.68       61.28      1.87 o 
  -3   9   8        4.91        4.74      0.25 o 
  -2   9   8       59.52       60.86      1.47 o 
  -1   9   8       52.28       42.62      1.54 o 
   1   9   8       51.37       46.05      1.67 o 
   2   9   8       60.86       60.36      2.13 o 
   3   9   8        5.24        4.67      0.36 o 
  -3  10   8       57.60       59.01      1.36 o 
  -2  10   8       10.74       11.39      0.41 o 
  -1  10   8       34.41       34.49      1.30 o 
   0  10   8       28.92       24.78      1.45 o 
   1  10   8       35.26       37.91      1.42 o 
   2  10   8       10.74       10.42      0.62 o 
   3  10   8       57.35       53.63      1.69 o 
  -3  11   8       25.26       22.94      0.72 o 
  -2  11   8       31.62       29.25      0.80 o 
  -1  11   8       65.62       72.07      1.89 o 
   0  11   8       32.40       30.47      1.22 o 
   1  11   8       66.22       68.61      2.45 o 
   2  11   8       31.88       32.84      1.21 o 
   3  11   8       25.50       25.15      0.83 o 
  -3  12   8       41.91       42.03      1.37 o 
  -2  12   8       24.24       24.87      0.77 o 
  -1  12   8       66.22       61.47      1.72 o 
   0  12   8        2.13        2.27      0.32 o 
   1  12   8       65.81       69.26      2.27 o 
   2  12   8       24.58       25.22      1.02 o 
   3  12   8       41.90       45.05      1.52 o 
  -2  13   8        5.55        6.00      0.31 o 
  -1  13   8       76.97       87.85      2.17 o 
   0  13   8        5.86        6.40      0.40 o 
   1  13   8       77.91       76.21      2.78 o 
   2  13   8        5.54        6.31      0.44 o 
  -2  14   8        8.89        8.59      0.36 o 
  -1  14   8       30.44       30.97      0.94 o 
   0  14   8        3.58        4.10      0.42 o 
   1  14   8       31.97       35.53      1.27 o 
   2  14   8        8.99        9.44      0.51 o 
  -1  15   8       21.68       20.19      0.78 o 
   0  15   8       34.97       37.80      1.40 o 
   1  15   8       21.82       23.55      0.91 o 
   0  16   8       37.25       40.28      1.44 o 
   0 -10   9      132.47      163.91      3.81 o 
  -1  -9   9      126.70      133.84      3.48 o 
   0  -9   9      333.92      377.10      8.64 o 
   1  -9   9      125.40      134.97      3.89 o 
  -1  -8   9       16.41       14.49      0.44 o 
   0  -8   9      343.86      346.36      9.67 o 
   1  -8   9       16.19       15.30      0.55 o 
  -2  -7   9      148.90      154.77      3.80 o 
  -1  -7   9        5.93        6.13      0.49 o 
   0  -7   9      311.50      320.18      8.95 o 
   1  -7   9        6.25        7.00      0.57 o 
   2  -7   9      147.48      157.47      6.36 o 
  -2  -6   9       46.65       45.12      1.24 o 
  -1  -6   9       30.69       31.14      1.42 o 
   0  -6   9        1.41        1.65      0.20 o 
   1  -6   9       30.25       32.54      1.52 o 
   2  -6   9       46.75       46.84      2.04 o 
  -2  -5   9       45.31       40.28      2.39 o 
  -2  -4   9       48.09       45.26      2.41 o 
  -2  -3   9       73.20       76.20      3.84 o 
  -2  -2   9       14.26       13.95      0.97 o 
                                                 
